# Supplementary material for: Magnetothermal nanoparticle technology alleviates parkinsonian-like symptoms in mice
Source: Nat Commun. 2021 Sep 22;12:5569. doi: 10.1038/s41467-021-25837-4 (PMC8458499; doi:10.1038/s41467-021-25837-4)
Supplement: Supplementary file 6 — Source Data [file 41467_2021_25837_MOESM6_ESM.xlsx]

## Sheet: Fig. 1B
Trials at	160kHz
Time	Vprobe,pp (V)	Field Amplitude (kA/m)	Vprobe,pp (V)	Field Amplitude (kA/m)	Vprobe,pp (V)	Field Amplitude (kA/m)
0
5
10
15
20
25
30
Nominal H0=60kA/m
				Observed Heating Rate (K/s)					Slope Adjustment Factor
Sample	Trial Number	Trial Date	Sample Mass (g)	Region I (<22°C)	Region II (22 to ~25.6°C)	Region III (~26 to ~29°C)	Region IV (Above 29°C)	Nearest Control Heating Rate (K/s)	Region I	Region II	Region III	Region IV	Net Heating Rate (K/s)	Heat Capacity of Sample (J/mL/K)	Concentration of NPs (mg/mL)	SLP (W/g)
Control	0	2016-02-17				0.078278		0.0861483	1.10779	1.1029	1.10054	1.08832
	4	2016-02-17				0.079446		0.0874338	1.10779	1.1029	1.10054	1.08832
ONT-30nm	1	2016-02-17					0.36352	0.0861483	1.10779	1.1029	1.10054	1.08832	0.277372	4.184	2.09	555.274
	2	2016-02-17					0.34516	0.0867911	1.10779	1.1029	1.10054	1.08832	0.258369	4.184	2.09	517.232
	3	2016-02-17					0.36139	0.0874338	1.10779	1.1029	1.10054	1.08832	0.273956	4.184	2.09	548.437
															Average	540.314
															Standard Deviation	20.2799
Nominal H0=50kA/m
Sample	Trial Number	Trial Date	Sample Mass (g)	Region I (<22°C)	Region II (22 to ~25.6°C)	Region III (~26 to ~29°C)	Region IV (Above 29°C)	Nearest Control Heating Rate (K/s)	Region I	Region II	Region III	Region IV	Net Heating Rate (K/s)	Heat Capacity of Sample (J/mL/K)	Concentration of NPs (mg/mL)	SLP (W/g)
Control	5	2016-02-17				0.07981		0.0878344	1.10779	1.1029	1.10054	1.08832
	9	2016-02-17				0.027942		0.0307514	1.10779	1.1029	1.10054	1.08832
ONT-30nm	6	2016-02-17					0.35629	0.0878344	1.10779	1.1029	1.10054	1.08832	0.268456	4.184	2.09	537.425
	7	2016-02-17					0.32281	0.0592929	1.10779	1.1029	1.10054	1.08832	0.263517	4.184	2.09	527.539
	8	2016-02-17					0.33418	0.0307514	1.10779	1.1029	1.10054	1.08832	0.303429	4.184	2.09	607.438
															Average	557.467
															Standard Deviation	43.5574
Nominal H0=40kA/m
Sample	Trial Number	Trial Date	Sample Mass (g)	Region I (<22°C)	Region II (22 to ~25.6°C)	Region III (~26 to ~29°C)	Region IV (Above 29°C)	Nearest Control Heating Rate (K/s)	Region I	Region II	Region III	Region IV	Net Heating Rate (K/s)	Heat Capacity of Sample (J/mL/K)	Concentration of NPs (mg/mL)	SLP (W/g)
Control	10	2016-02-17			0.037416	0.028667		0.0364077	1.10779	1.1029	1.10054	1.08832
	14	2016-02-17			0.0025273			0.00278737	1.10779	1.1029	1.10054	1.08832
ONT-30nm	11	2016-02-17					0.29231	0.0364077	1.10779	1.1029	1.10054	1.08832	0.255902	4.184	2.09	512.294
	12	2016-02-17					0.26356	0.0195976	1.10779	1.1029	1.10054	1.08832	0.243962	4.184	2.09	488.392
	13	2016-02-17					0.27561	0.00278737	1.10779	1.1029	1.10054	1.08832	0.272823	4.184	2.09	546.167
															Average	515.618
															Standard Deviation	29.0308
Nominal H0=30kA/m
				Observed Heating Rate (K/s)					Slope Adjustment Factor
Sample	Trial Number	Trial Date	Sample Mass (g)	Region I (<22°C)	Region II (22 to ~25.6°C)	Region III (~26 to ~29°C)	Region IV (Above 29°C)	Nearest Control Heating Rate (K/s)	Region I	Region II	Region III	Region IV	Net Heating Rate (K/s)	Heat Capacity of Sample (J/mL/K)	Concentration of NPs (mg/mL)	SLP (W/g)
Control	0	2016-03-02			-0.047099			-0.0519456	1.10779	1.1029	1.10054	1.08832
	4	2016-03-02			-0.023935			-0.026398	1.10779	1.1029	1.10054	1.08832
ONT-30nm	1	2016-03-02				0.17794		-0.0519456	1.10779	1.1029	1.10054	1.08832	0.229886	4.184	2.09	460.211
	2	2016-03-02				0.137		-0.0391718	1.10779	1.1029	1.10054	1.08832	0.176172	4.184	2.09	352.681
	3	2016-03-02				0.13938		-0.026398	1.10779	1.1029	1.10054	1.08832	0.165778	4.184	2.09	331.873
															Average	381.588
															Standard Deviation	68.8796
Nominal H0=20kA/m
Sample	Trial Number	Trial Date	Sample Mass (g)	Region I (<22°C)	Region II (22 to ~25.6°C)	Region III (~26 to ~29°C)	Region IV (Above 29°C)	Nearest Control Heating Rate (K/s)	Region I	Region II	Region III	Region IV	Net Heating Rate (K/s)	Heat Capacity of Sample (J/mL/K)	Concentration of NPs (mg/mL)	SLP (W/g)
Control	5	2016-03-02			-0.024472			-0.0269902	1.10779	1.1029	1.10054	1.08832
	9	2016-03-02			-0.03675			-0.0405317	1.10779	1.1029	1.10054	1.08832
ONT-30nm	6	2016-03-02				0.08903		-0.0269902	1.10779	1.1029	1.10054	1.08832	0.11602	4.184	2.09	232.263
	7	2016-03-02				0.077305		-0.0337609	1.10779	1.1029	1.10054	1.08832	0.111066	4.184	2.09	222.344
	8	2016-03-02				0.073172		-0.0405317	1.10779	1.1029	1.10054	1.08832	0.113704	4.184	2.09	227.625
															Average	227.411
															Standard Deviation	4.9625
Nominal H0=10kA/m
Sample	Trial Number	Trial Date	Sample Mass (g)	Region I (<22°C)	Region II (22 to ~25.6°C)	Region III (~26 to ~29°C)	Region IV (Above 29°C)	Nearest Control Heating Rate (K/s)	Region I	Region II	Region III	Region IV	Net Heating Rate (K/s)	Heat Capacity of Sample (J/mL/K)	Concentration of NPs (mg/mL)	SLP (W/g)
Control	10	2016-03-02			-0.044438			-0.0490108	1.10779	1.1029	1.10054	1.08832
	14	2016-03-02			-0.056634			-0.0624618	1.10779	1.1029	1.10054	1.08832
ONT-30nm	11	2016-03-02			-0.030218			-0.0490108	1.10779	1.1029	1.10054	1.08832	0.0187928	4.184	2.09	37.6215
	12	2016-03-02			-0.034028			-0.0557363	1.10779	1.1029	1.10054	1.08832	0.0217083	4.184	2.09	43.4581
	13	2016-03-02		-0.025843				-0.0624618	1.10779	1.1029	1.10054	1.08832	0.0366188	4.184	2.09	73.3076
															Average	51.4624
															Standard Deviation	19.1423

## Sheet: Fig. 1C+D
AMF OFF
time [ms]	cell1	cell2	cell3	cell4	cell5	cell6	cell7	cell8	cell9	cell10	cell11	cell12	cell13	cell14	cell15	cell16	cell17	cell18	cell19	cell20	cell21	cell22	cell23	cell24	cell25	cell26	cell27	cell28	cell29	cell30
333	71435	80347	47261	37686	19985	34747	85633	57602	78312	50814	26169	30857	22815	22726	70556	16955	19387	81990	10250	13767	16852	13363	13515	8453	14134	8132	4558	6814	28078	9000
666	71435	80347	47261	37686	19985	34747	85633	57602	78312	50814	26169	30857	22815	22726	70556	16955	19387	81990	10250	13767	16852	13363	13515	8453	14134	8132	4558	6814	28078	9000
999	72226	80267	47457	37581	20124	34759	85800	58406	78885	50814	26169	31196	23130	22661	70532	17232	19282	82260	9962	14012	16934	13219	13669	8776	14259	8493	5244	6614	28196	9414
1332	72270	80373	47413	37116	19905	34699	85617	58075	78812	50371	25970	31196	23130	22750	70468	16875	19460	82260	9952	13872	16664	13301	13471	8354	14214	8279	5000	6529	27961	9086
1665	72496	80560	47652	37570	20000	34813	85850	58120	79188	50843	26060	31250	23370	22895	70984	17384	19500	82490	10154	14302	16910	13418	13713	8604	14223	8691	5326	6614	28275	8886
1998	72887	80360	47609	37337	20000	34681	85750	58060	78927	50314	25964	31321	23481	22879	71266	17393	19444	82404	10115	14279	16869	13411	13816	8484	14518	8625	5174	6571	28118	8914
2331	73017	80320	47859	37721	19971	34681	85933	58113	79115	50871	26139	31982	23704	23073	71468	17607	19339	82048	10192	14430	16902	13856	13971	8911	14670	8993	5291	6814	28353	9286
2664	73591	80120	47641	37837	19927	34566	85650	58301	78802	50329	25867	32161	23833	22992	71395	17714	19573	82058	10154	14337	16852	13760	13956	8781	14554	8860	5279	6614	28333	9286
2997	73878	80360	47696	37965	20022	34512	85783	58241	78802	50443	26000	32143	24389	23452	71823	17973	19532	82327	10231	14477	17016	13644	14029	8865	14518	9279	5314	6914	28392	9000
3330	75183	80227	47359	38035	19934	34145	85667	57797	78281	50314	25952	32696	25093	23766	71242	18545	19274	82288	10067	14279	17025	13822	14353	9042	14500	9022	5337	6857	28235	9200
3663	75183	80227	47359	38035	19934	34145	85667	57797	78281	50314	25952	32696	25093	23766	71242	18545	19274	82288	10067	14279	17025	13822	14353	9042	14500	9022	5337	6857	28235	9200
3996	75183	80227	47359	38035	19934	34145	85667	57797	78281	50314	25952	32696	25093	23766	71242	18545	19274	82288	10067	14279	17025	13822	14353	9042	14500	9022	5337	6857	28235	9200
4329	75591	80307	47413	38593	20095	34187	85700	58218	78552	50729	25982	33036	25222	23726	71613	18589	19411	82038	10221	14430	17098	13932	14618	9130	14750	9110	5523	7114	28471	9400
4662	75235	80320	47761	38477	19956	34127	85750	57940	78219	50629	25855	32946	25130	23694	71379	18536	19177	81990	10038	14314	16951	13904	14463	9125	14536	9132	5465	7014	28627	9271
4995	75296	80467	47815	39221	20088	34283	85950	57895	78510	51014	25910	33268	25241	23742	71452	18607	19129	82010	10279	14756	17082	13925	14691	9297	14598	9235	5407	7071	28824	9543
5328	75148	80093	47630	38942	20066	34120	85833	57714	78458	50729	25633	32964	25278	23863	71266	18482	19194	82000	10183	14581	17033	13877	14647	9229	14455	9206	5384	7114	28627	9314
5661	75574	80280	47750	39488	20095	34283	85783	57925	78823	50900	25753	33179	25519	23847	71710	18875	19274	81904	10279	14802	17270	14164	14941	9307	14670	9603	5395	7114	28941	9429
5994	75478	80147	47543	39430	20007	34036	85817	57632	78562	50600	25530	33196	25593	23629	71492	18768	19161	81808	10240	14616	17115	14110	14794	9328	14545	9368	5570	7086	28882	9214
6327	76357	80280	47848	39988	20175	33922	85833	57992	78792	51357	25717	33446	25815	23774	71435	19089	19452	82125	10308	14651	17238	14199	15074	9484	14714	9684	5674	7143	28765	9471
6660	76461	80080	47511	40558	19891	33524	85983	57226	77948	51443	25428	34196	25426	24016	70742	19562	18911	81240	10452	14733	17172	14459	15257	9443	14688	9699	5756	7229	28490	8957
6993	76461	80080	47511	40558	19891	33524	85983	57226	77948	51443	25428	34196	25426	24016	70742	19562	18911	81240	10452	14733	17172	14459	15257	9443	14688	9699	5756	7229	28490	8957
7326	76461	80080	47511	40558	19891	33524	85983	57226	77948	51443	25428	34196	25426	24016	70742	19562	18911	81240	10452	14733	17172	14459	15257	9443	14688	9699	5756	7229	28490	8957
7659	76513	80093	47859	41151	19920	33470	86133	57511	78188	51200	25596	34321	25685	24089	71089	19589	19161	81029	10702	14837	17189	14815	15419	9516	14786	9949	5826	7686	28706	9629
7992	76200	80053	47652	40977	19861	33343	86017	57797	77844	51329	25476	34232	25685	24105	70823	19464	18952	80971	10529	14744	16984	14712	15331	9458	14911	9853	5814	7143	28412	9329
8325	76643	80080	47913	41070	19876	33470	86017	58195	78021	51471	25578	34339	25833	24089	71169	19875	19105	81038	10673	15035	17156	14767	15581	9609	14884	10044	6047	7414	28686	9829
8658	76739	80040	47804	41302	19796	33205	85900	58135	77917	51371	25524	34179	25519	24073	70645	19741	19129	81019	10913	14942	17123	14932	15522	9495	14679	9846	5965	7143	28627	9743
8991	76843	80213	47783	41802	19956	33090	85983	58135	77927	51429	25590	34696	25889	24121	70823	19982	19081	81394	10990	15058	17295	15151	15588	9693	14723	9904	6047	7357	28706	9714
9324	76261	79947	47609	41884	19949	33229	85883	58241	77583	51286	25566	34464	25630	24032	70694	19857	18927	80904	10904	14872	17221	15192	15456	9677	14518	9963	5965	7343	28333	9700
9657	76965	80427	47804	42465	19912	33066	85950	58120	77990	52071	25675	34714	26037	24323	70984	19929	19089	81173	10702	14942	17393	15384	15904	9719	14714	10110	6116	7457	28412	9829
9990	77043	79653	47750	42430	19891	32717	86067	58880	77760	52500	25548	34554	26407	24250	70637	20295	19008	81538	10654	14942	17279	15671	15875	9990	14616	10147	5942	7514	28863	9514
10323	77043	79653	47750	42430	19891	32717	86067	58880	77760	52500	25548	34554	26407	24250	70637	20295	19008	81538	10654	14942	17279	15671	15875	9990	14616	10147	5942	7514	28863	9514
10656	77043	79653	47750	42430	19891	32717	86067	58880	77760	52500	25548	34554	26407	24250	70637	20295	19008	81538	10654	14942	17279	15671	15875	9990	14616	10147	5942	7514	28863	9514
10989	76130	79760	47783	42872	19934	32837	86167	58323	78292	52571	25398	34518	26222	24258	70089	20509	18911	81308	10856	14756	17287	15938	15809	9823	14848	10243	6151	7843	29098	9671
11322	76748	79960	48011	43442	19759	32837	86250	58602	77969	52257	25367	34464	26315	24040	70016	20562	18879	81192	10683	14849	17148	15911	15765	9792	14848	10287	5849	7771	28569	9571
11655	77087	79933	48120	43826	19956	32620	86233	58541	78333	52729	25488	34339	26296	24282	70016	20821	19097	81490	10856	14907	17426	16212	16125	10005	14732	10294	6151	7757	28922	9657
11988	77000	79693	47761	43709	19912	32687	86150	58699	78344	52486	25410	34482	26259	24218	70153	20821	18911	81404	10885	14872	17451	16212	15897	9927	14884	10243	6116	7671	28882	9829
12321	76957	79840	48457	43988	20015	32759	86167	59015	78771	52586	25500	34357	26500	24548	69790	20920	19081	81519	10971	15233	17697	16534	16074	9974	14839	10559	6465	7971	29412	9757
12654	77200	79680	48370	44384	19774	32747	86133	59526	78438	53371	25566	34821	26574	24427	70565	20696	18960	81269	10750	14942	17369	16486	16110	9917	14509	10588	6256	7729	29294	9829
12987	76809	79453	48293	45047	19715	32669	86200	58556	77885	53086	25410	34911	26556	24363	70073	20839	19016	81125	10913	15128	17557	16445	16206	10151	14741	10603	6337	8029	29157	9986
13320	76678	79360	48370	44453	19847	32175	85750	58947	78365	53329	25488	34714	26259	24419	69645	20804	19032	80971	10635	14791	17213	16842	16632	9734	14455	10588	6488	8014	29667	10243
13653	76678	79360	48370	44453	19847	32175	85750	58947	78365	53329	25488	34714	26259	24419	69645	20804	19032	80971	10635	14791	17213	16842	16632	9734	14455	10588	6488	8014	29667	10243
13986	76678	79360	48370	44453	19847	32175	85750	58947	78365	53329	25488	34714	26259	24419	69645	20804	19032	80971	10635	14791	17213	16842	16632	9734	14455	10588	6488	8014	29667	10243
14319	76704	79627	48304	44453	19898	32325	85733	58774	78469	53457	25542	34964	26500	24427	69823	20902	18935	81356	10990	14814	17533	16795	16713	9901	14616	10662	6547	8014	29627	10529
14652	76487	79453	48565	45221	19781	32072	85750	59113	78792	53386	25476	34929	26389	24282	69565	20795	18645	80913	10683	14616	17393	16521	16471	9839	14438	10647	6465	7971	29471	10243
14985	76678	80187	48315	45128	19971	32102	85783	59353	78896	54057	25386	34911	26741	24452	69621	21312	18887	81231	10885	14791	17533	16705	16618	9922	14634	10632	6593	7943	29745	10514
15318	76957	79867	48696	44965	19978	32120	85767	59323	78906	54086	25512	35054	26463	24347	69556	21312	18806	81096	10731	14733	17377	16623	16456	9974	14473	10853	6419	7914	29686	10386
15651	76896	79893	48620	45012	20117	32253	85817	59218	78656	53943	25488	35304	26537	24548	69323	21554	19024	81481	10865	14895	17639	16836	16559	9979	14643	11059	6628	7814	29314	10600
15984	76504	79720	48554	45279	20029	32114	85750	59226	78625	54043	25349	35054	26463	24637	69056	21295	18782	80981	10760	14756	17385	16726	16213	9891	14473	10794	6372	7800	29863	10157
16317	76183	79867	48924	45593	20153	32145	85850	59211	78229	54071	25392	35304	26889	24823	68694	21438	18903	81250	10798	14674	17566	16870	16250	10031	14554	11088	6465	8086	29961	10429
16650	76487	79840	49054	45384	20036	31765	85917	59602	78229	54543	25639	36000	26500	24790	68500	20884	18629	80827	10798	14709	17221	17082	16493	10109	14670	10735	6395	8086	29961	10457
16983	76487	79840	49054	45384	20036	31765	85917	59602	78229	54543	25639	36000	26500	24790	68500	20884	18629	80827	10798	14709	17221	17082	16493	10109	14670	10735	6395	8086	29961	10457
17316	76487	79840	49054	45384	20036	31765	85917	59602	78229	54543	25639	36000	26500	24790	68500	20884	18629	80827	10798	14709	17221	17082	16493	10109	14670	10735	6395	8086	29961	10457
17649	76609	80080	49043	45907	20161	32072	85883	59647	78646	54814	25548	35393	26630	24798	68855	20902	18597	81221	11038	14779	17352	16877	16493	10255	14705	11118	6314	8257	30196	10586
17982	76348	79880	48620	45535	19993	31651	85800	59346	78562	54786	25325	35089	26704	24702	68202	21009	18129	81106	10712	14488	17238	16938	16316	9932	14348	10787	6128	7971	29941	10143
18315	76043	79653	49370	45384	20102	31759	85867	59564	78500	54857	25500	35518	27148	24919	68613	21107	18460	81365	10923	14535	17598	16945	16434	10021	14670	11037	6151	8300	30275	10271
18648	75913	79360	49087	45721	20058	31711	85867	59767	78656	55200	25373	35714	26963	24887	68379	21259	18387	81125	10856	14535	17508	16904	16463	9896	14679	11029	6174	7971	30157	10529
18981	75904	79440	49120	46116	20241	31735	85933	59932	78844	55014	25428	35821	26963	24911	68371	21402	18347	81346	10885	14407	17648	17123	16154	9927	14679	11140	6291	8457	30137	10143
19314	75157	78947	48707	45547	20044	31645	85900	59639	78229	55114	25253	35429	26981	24702	67637	21232	18129	80663	10740	14267	17295	16904	16147	9828	14393	11007	6221	8300	29863	10114
19647	75070	79133	49315	45860	19964	31699	85967	59707	78000	55071	25422	35857	27593	24944	67508	20991	18371	80952	10856	14442	17385	17158	16022	10068	14411	11316	6291	8386	30176	10329
19980	76513	76013	49609	43872	19993	31663	85850	60286	77312	56786	25952	35304	27667	25452	67161	20848	18306	80837	10538	14233	17443	17541	16449	10104	14679	11390	6360	8029	29627	10057
20313	76513	76013	49609	43872	19993	31663	85850	60286	77312	56786	25952	35304	27667	25452	67161	20848	18306	80837	10538	14233	17443	17541	16449	10104	14679	11390	6360	8029	29627	10057
20646	76513	76013	49609	43872	19993	31663	85850	60286	77312	56786	25952	35304	27667	25452	67161	20848	18306	80837	10538	14233	17443	17541	16449	10104	14679	11390	6360	8029	29627	10057
20979	76339	75907	49641	44616	20153	31681	85817	60594	77094	56857	25723	35696	27463	25581	67024	20875	18363	81125	10673	14419	17484	17733	16618	9974	14545	11522	6302	8014	30176	10300
21312	76174	76253	49511	44047	20044	31458	85800	60165	76927	56929	25584	36018	27463	25395	66452	21000	18258	81240	10577	14070	17238	17486	16559	9932	14411	11279	6302	7971	29725	10057
21645	76496	76307	49250	44395	20168	31759	86050	59985	77135	56471	25705	35696	27481	25653	66056	21098	18258	81144	10721	14314	17443	17877	16485	9906	14616	11324	6279	8086	29902	10214
21978	76278	76333	49598	44000	20029	31669	85967	59932	76990	56600	25922	35696	27074	25589	65871	20866	18468	80962	10587	14174	17279	17370	16544	9958	14366	11279	6267	8129	29941	10300
22311	77000	76440	49728	44837	20124	31813	86000	60496	77010	56871	25988	35786	27574	25879	65895	20955	18040	80913	10625	14395	17328	17432	16669	10089	14491	11184	6407	8500	30098	10300
22644	76270	76213	49728	44453	20080	31602	85817	60744	76865	57229	25867	36125	27778	25548	65847	20670	17976	80433	10673	14221	17369	17274	16346	9953	14393	11331	6453	8157	30137	10029
22977	75487	76320	49924	44663	20219	31687	85800	60782	76771	57500	26060	35839	27870	26113	66048	20821	18210	80817	10712	14360	17475	17466	16360	10005	14562	11441	6500	8414	30000	10371
23310	75991	75413	50359	44942	20102	31663	85700	60271	77000	57171	25614	35446	28185	26629	65468	20554	18137	80779	10712	13663	17279	17432	16243	10042	14455	11309	6349	7871	30059	10057
23643	75991	75413	50359	44942	20102	31663	85700	60271	77000	57171	25614	35446	28185	26629	65468	20554	18137	80779	10712	13663	17279	17432	16243	10042	14455	11309	6349	7871	30059	10057
23976	75991	75413	50359	44942	20102	31663	85700	60271	77000	57171	25614	35446	28185	26629	65468	20554	18137	80779	10712	13663	17279	17432	16243	10042	14455	11309	6349	7871	30059	10057
24309	76035	75867	49913	45023	20139	31886	85750	60406	77240	57200	25807	35946	28537	26548	65452	20446	18460	81442	10827	13930	17574	17527	16272	10276	14527	11434	6407	8186	30294	10286
24642	75539	75373	49337	44849	20131	31693	85733	60211	76615	57129	25488	35429	28167	26468	65218	20241	18073	80625	10644	13826	17434	17295	16059	10042	14304	11338	6337	7929	30255	10086
24975	75661	75640	50043	44779	19971	31825	86200	60496	76938	57286	25771	35321	28407	26952	65218	20446	18282	81010	10673	14163	17451	17130	16125	10130	14214	11265	6384	8043	30333	10271
25308	75322	75840	50130	45267	20073	31729	86083	61015	76833	57514	25657	35339	28241	27016	65290	20491	18129	80865	10644	14000	17352	17301	16103	10094	14054	11419	6407	8086	30627	10229
25641	75261	75867	50196	45558	20409	31675	86183	61256	76938	57929	25669	35429	28352	27161	64855	20384	18339	80904	10644	13965	17475	16897	16000	10130	14179	11331	6430	8271	30235	10329
25974	75130	76013	49772	45070	20277	31633	86033	60496	76500	57686	25560	34893	28222	26879	64548	20312	18298	81000	10567	13884	17238	16973	15860	10010	14259	11118	6419	8100	30804	10014
26307	75261	76160	49989	45651	20372	31566	86050	60985	76781	57471	25771	34929	28481	27379	64750	20518	18387	80644	10942	14349	17418	16945	16029	10281	14393	11272	6419	8157	30765	10143
26640	74652	75413	50098	45523	20438	31440	85600	60414	77240	57943	25849	34464	28870	27726	63766	20259	17766	81077	10990	13767	17607	16938	15669	9812	14562	11272	6360	7743	30176	9743
26973	74652	75413	50098	45523	20438	31440	85600	60414	77240	57943	25849	34464	28870	27726	63766	20259	17766	81077	10990	13767	17607	16938	15669	9812	14562	11272	6360	7743	30176	9743
27306	74652	75413	50098	45523	20438	31440	85600	60414	77240	57943	25849	34464	28870	27726	63766	20259	17766	81077	10990	13767	17607	16938	15669	9812	14562	11272	6360	7743	30176	9743
27639	75078	75547	50250	45674	20526	31512	85767	61346	77771	57814	25970	34821	28907	28065	64331	20134	18169	81394	10971	13953	17836	16753	15662	9891	14527	11279	6593	8086	30314	9857
27972	74522	75653	49750	45267	20343	31500	85667	60850	77656	57743	25771	34536	28926	27734	63806	20188	17919	81067	10538	13872	17590	16623	15441	9771	14188	11404	6395	8029	30294	9643
28305	75087	75493	49859	45616	20482	31608	85450	60797	77771	58400	25892	34071	29352	28169	63815	20384	18226	80750	10558	14233	17779	16788	15588	10104	14464	11287	6360	8300	30353	9886
28638	74574	75253	49935	45895	20380	31566	85317	60835	78010	58357	25639	34429	29556	28185	63927	20196	18427	80933	10663	14256	17779	16726	15500	9870	14491	11191	6430	8286	30294	9729
28971	74861	75480	50065	45698	20496	31602	85500	60692	78000	58129	25819	34482	29574	28403	63605	20393	18282	81163	10817	14302	18000	16849	15471	10036	14446	11206	6419	8357	30882	9814
29304	74417	75707	50000	45721	20394	31452	85483	60684	77542	58129	25699	34321	29259	28419	63823	20143	18105	81106	10596	14186	17779	16603	15279	9911	14509	11287	6442	8129	30157	9686
29637	74435	76027	51087	45907	20657	31554	86017	60654	77812	58371	25958	34911	30019	28823	63871	20250	18258	81567	10808	14302	17697	16603	15515	10245	14661	11301	6535	8329	30667	10343
29970	73548	75507	51000	45837	20474	31193	85800	60917	77583	58771	25831	34286	30315	28815	63589	20366	18339	80990	10692	14302	17697	16692	15316	10099	14420	11103	6930	8100	30196	10229
30303	73548	75507	51000	45837	20474	31193	85800	60917	77583	58771	25831	34286	30315	28815	63589	20366	18339	80990	10692	14302	17697	16692	15316	10099	14420	11103	6930	8100	30196	10229
30636	73548	75507	51000	45837	20474	31193	85800	60917	77583	58771	25831	34286	30315	28815	63589	20366	18339	80990	10692	14302	17697	16692	15316	10099	14420	11103	6930	8100	30196	10229
30969	73983	75293	51011	46244	20635	31217	85833	61338	78635	58043	25910	34500	30222	29056	63411	20491	18056	81212	10779	14488	17738	16603	15147	10031	14482	11243	6837	8343	30255	10343
31302	73930	75173	51065	46047	20577	31169	85817	61068	78031	58529	25663	34429	30093	29339	63411	20357	18153	81337	10731	14244	17393	16397	14926	10042	14670	11125	6744	8086	30706	9986
31635	73991	75280	51467	45814	20482	31145	85833	61609	78125	58571	25940	34143	30222	29669	63871	20571	18395	81490	10798	14523	17713	16685	15096	10141	14446	11235	6744	8300	31078	10200
31968	73887	75493	51185	45791	20401	31223	85783	61226	78219	58729	25910	34286	30111	29935	63508	20357	18226	81375	10721	14523	17770	16733	15213	10073	14438	11096	6663	8200	30529	10171
32301	73435	75880	50609	45988	20496	31114	85833	60865	78240	57900	25988	34107	30333	30065	63516	20277	18032	81365	10692	14733	17984	16849	15272	10167	14652	11397	6674	8371	30529	10314
32634	73722	75707	50859	45767	20314	30970	85833	61135	78281	58343	25717	33857	30111	30065	63532	20062	18266	81404	10606	14605	17500	16548	15088	10094	14580	11213	6628	8014	30706	10000
32967	73600	76093	51196	45849	20679	31151	85817	61256	78240	58200	25886	34179	30574	30532	63532	20143	18427	81712	10740	14826	17828	16616	15059	10224	14652	11412	6674	8057	30706	10100
33300	73600	75280	51293	45314	20445	31235	86150	61158	78052	58157	25892	34321	31204	31137	63250	20545	17887	80808	10702	13988	17475	16411	14588	10047	14589	11463	6826	7714	30235	9986
33633	73600	75280	51293	45314	20445	31235	86150	61158	78052	58157	25892	34321	31204	31137	63250	20545	17887	80808	10702	13988	17475	16411	14588	10047	14589	11463	6826	7714	30235	9986
33966	73600	75280	51293	45314	20445	31235	86150	61158	78052	58157	25892	34321	31204	31137	63250	20545	17887	80808	10702	13988	17475	16411	14588	10047	14589	11463	6826	7714	30235	9986
34299	73443	75800	51185	46221	20650	31163	86183	61489	78469	58414	26030	34321	31204	31177	63476	20464	18129	81587	10750	14395	17795	16370	14640	10156	14616	11331	6779	7929	30863	10257
34632	73348	75133	50587	45628	20584	31139	86183	61414	78031	58129	25801	33607	31130	31202	63653	20286	17855	81163	10683	14267	17582	16404	14581	10057	14330	11221	6581	8014	30333	9900
34965	73478	75813	51250	46209	20766	31506	86367	61805	78219	58471	26006	34196	31593	31944	63952	20420	18032	81538	10942	14407	17787	16370	14684	10271	14759	11493	6570	7914	30882	10200
35298	73209	75493	51065	45988	20672	31211	86300	61466	78375	58657	25849	33875	31222	32073	63750	20330	18008	81365	10962	14128	17754	16322	14706	10104	14723	11390	6616	7786	30549	10000
35631	72930	75693	51511	46186	20737	31253	86333	61729	78802	58643	25873	33964	31556	32210	63935	20393	18089	81606	10933	14349	17689	16356	14743	10214	14812	11272	6570	7914	30588	10229
35964	73183	75627	51196	46477	20759	31181	86233	61571	78583	58714	25892	33714	31241	32484	63984	20143	18024	81558	10404	14465	17607	16185	14691	10115	14732	11338	6442	7871	30824	9943
36297	72887	75760	51630	46523	20883	31108	86217	61158	78917	58471	26114	33929	31778	32702	63903	20393	17927	81904	10712	14628	17951	16397	14882	10151	14786	11551	6523	8029	30824	10129
36630	72304	75520	51185	46035	20664	30958	85917	61406	78948	58443	25952	33482	31796	33653	64161	20482	18185	81452	10654	14500	17402	15884	14941	10229	14241	11074	6419	7957	30059	10200
36963	72304	75520	51185	46035	20664	30958	85917	61406	78948	58443	25952	33482	31796	33653	64161	20482	18185	81452	10654	14500	17402	15884	14941	10229	14241	11074	6419	7957	30059	10200
37296	72304	75520	51185	46035	20664	30958	85917	61406	78948	58443	25952	33482	31796	33653	64161	20482	18185	81452	10654	14500	17402	15884	14941	10229	14241	11074	6419	7957	30059	10200
37629	72296	76040	51728	46384	20584	30922	86000	61481	78594	57829	26084	33232	32259	33774	64121	20348	18395	81538	10827	14593	17557	15911	14765	10422	14277	11191	6384	8000	30314	10557
37962	72374	75800	51293	45919	20431	31030	85933	61211	78635	58700	25964	33536	32370	33694	64452	20152	18121	81413	10606	14616	17484	15911	14699	10312	14036	10941	6314	8014	30255	10157
38295	72522	75787	51543	46326	20599	30940	86017	61361	78823	58243	26066	33643	32537	34210	64476	20411	18605	81587	10615	14907	17861	16075	14640	10547	14196	11287	6419	8143	30725	10357
38628	72087	75573	51272	46047	20285	30928	85867	61173	79083	58186	25849	33482	32611	34226	64460	20205	18315	81221	10519	14558	17590	15740	14647	10510	14277	11132	6477	7914	30294	10143
38961	72565	75307	51326	46093	20453	30964	85917	61887	79688	58129	25940	33518	32944	34798	64581	20464	18677	81462	10913	14616	17623	15966	14632	10703	14188	11059	6326	8057	30353	10100
39294	72157	75587	51402	45977	20321	30976	85850	61579	78635	58629	26012	33500	32537	34944	64669	20312	18435	81615	10712	14558	17590	15808	14559	10427	14152	11228	6326	7871	30078	10029
39627	72070	75560	51685	46105	20708	31108	85967	61617	79062	58329	26054	33446	32185	35444	64669	20446	18411	82288	10827	14942	17910	15897	14566	10427	14357	11316	6302	8043	30451	10214
39960	72530	76307	50804	42523	20285	30735	86033	61271	78438	57843	26006	32589	32093	35847	64903	20027	17710	80760	10490	14558	17344	15699	14331	10182	13688	10993	6337	7486	29627	10129
40293	72530	76307	50804	42523	20285	30735	86033	61271	78438	57843	26006	32589	32093	35847	64903	20027	17710	80760	10490	14558	17344	15699	14331	10182	13688	10993	6337	7486	29627	10129
40626	72530	76307	50804	42523	20285	30735	86033	61271	78438	57843	26006	32589	32093	35847	64903	20027	17710	80760	10490	14558	17344	15699	14331	10182	13688	10993	6337	7486	29627	10129
40959	72617	76507	51120	43116	20387	30946	86033	61714	78833	58114	26000	32875	31907	36161	65056	20205	17968	81077	10423	14849	17557	15692	14456	10521	13866	11015	6326	7586	29745	10557
41292	72435	76800	50859	42512	20350	30789	85917	61504	78615	58200	25819	32286	31944	36339	65266	20036	17887	81394	10567	14826	17459	15514	14449	10255	13714	10912	6384	7500	29647	10100
41625	72400	76813	51261	43233	20431	30904	85950	61767	78823	58486	25855	32518	31556	36516	65137	20116	18089	81587	10654	15012	17533	15507	14610	10411	13777	11029	6523	7686	29667	10214
41958	72104	76787	51109	43384	20445	31048	85867	61714	78854	58429	25645	32464	31833	36637	65339	20205	17968	81596	10433	14837	17631	15658	14375	10396	13964	10882	6581	7643	29725	10286
42291	72087	77133	51402	43651	20438	30940	85867	61902	78771	59157	25843	32821	31944	37008	65395	20312	17831	81856	10673	15058	17631	15795	14426	10281	14125	11015	6651	7800	30137	10200
42624	71713	76813	50870	44105	20307	30681	85683	61880	78531	58400	25771	32982	31796	37008	65379	20062	17806	81865	10413	14767	17410	15589	14206	10156	13821	10904	6535	7614	29745	10171
42957	71670	76947	51293	44523	20482	30904	85767	62038	79021	58386	25765	33411	31889	37306	65621	20286	18024	82000	10663	14872	17402	15884	14294	10161	14045	11066	6465	7657	30000	10343
43290	71383	77013	50848	44302	20460	30837	85667	61669	78948	58343	26133	33196	31444	38597	64863	20420	17911	81212	10635	15221	17279	15233	14515	10500	13768	10831	6535	7857	30078	10086
43623	71383	77013	50848	44302	20460	30837	85667	61669	78948	58343	26133	33196	31444	38597	64863	20420	17911	81212	10635	15221	17279	15233	14515	10500	13768	10831	6535	7857	30078	10086
43956	71383	77013	50848	44302	20460	30837	85667	61669	78948	58343	26133	33196	31444	38597	64863	20420	17911	81212	10635	15221	17279	15233	14515	10500	13768	10831	6535	7857	30078	10086
44289	71409	77360	51109	44907	20555	30705	85700	61835	79438	58086	26163	33143	32093	38653	65387	20161	18153	81365	10663	15430	17336	15733	14478	10370	13777	10956	6605	7986	30196	10271
44622	71643	77053	50957	44930	20474	30753	85683	61549	78875	58686	25982	33554	31963	38323	65355	20312	18161	81356	10625	15360	17328	15568	14221	10271	13696	10699	6628	7886	30039	10186
44955	71365	77533	50804	45488	20569	30964	85767	61639	78990	58614	25976	33196	31926	38694	65573	20286	18097	81404	10510	15349	17484	15459	14662	10526	13750	10890	6581	7929	29804	10643
45288	71400	77280	50935	45535	20321	30699	85683	61797	79198	58343	25783	33196	31667	38524	65476	20071	18242	81452	10740	15233	17418	15370	14426	10458	13509	10772	6698	7943	29961	10343
45621	71548	77467	51196	45628	20504	30711	85683	62248	79542	58357	25813	33179	31926	38968	65331	20330	18274	81894	10606	15198	17525	15596	14426	10531	13616	10890	6674	8186	30118	10357
45954	71417	77533	51120	45674	20511	30873	85683	61609	79479	58429	25657	33321	31722	39347	65653	20161	17726	81548	10683	15012	17295	15582	14426	10302	13446	10566	6616	7871	29784	10043
46287	71678	77547	50978	46163	20431	30759	85983	61692	79688	58114	25657	33518	31630	39573	65581	20295	18056	81606	10606	15256	17590	15658	14522	10521	13723	10956	6698	8129	29941	10386
46620	71696	77160	51196	45907	20533	30325	86133	61316	78979	58643	25934	33411	31037	40065	65774	20536	17629	81067	10587	15291	17648	16021	14596	10339	13500	10640	6674	8314	29725	10271
46953	71696	77160	51196	45907	20533	30325	86133	61316	78979	58643	25934	33411	31037	40065	65774	20536	17629	81067	10587	15291	17648	16021	14596	10339	13500	10640	6674	8314	29725	10271
47286	71696	77160	51196	45907	20533	30325	86133	61316	78979	58643	25934	33411	31037	40065	65774	20536	17629	81067	10587	15291	17648	16021	14596	10339	13500	10640	6674	8314	29725	10271
47619	71200	76893	51337	46337	20423	30620	86150	61797	79448	58571	25771	33768	31111	40306	66056	20714	17919	80990	10654	15395	17402	15932	14676	10589	13875	10824	6872	8329	29902	10400
47952	71470	76920	51641	46616	20423	30753	85983	61782	78896	58586	25825	33286	30852	40258	65782	20598	17839	81279	10625	15128	17295	15890	14603	10396	13580	10831	6674	8029	29353	10057
48285	72174	77107	51511	46988	20526	30759	86033	61902	79208	58957	25801	33821	31463	40750	66315	20438	17976	81308	10760	15465	17508	15959	14647	10594	14045	10816	6953	8229	29510	10371
48618	71974	76960	51207	46872	20518	30687	85617	61729	78938	58586	25819	33732	31370	40726	66121	20304	17540	81240	10692	15430	17393	16000	14507	10521	13875	10838	6965	8214	29510	10329
48951	72087	77360	51598	46942	20803	30964	85633	62030	79146	58886	25867	33857	31426	40976	66589	20384	17944	81500	11087	15744	17500	16158	14654	10594	14179	10926	7035	8443	29725	10714
49284	72148	77493	51250	46500	20635	30723	85600	61797	78812	58800	25639	34125	31463	41000	66645	20411	17839	81106	10894	15756	17246	15993	14544	10542	13938	10699	6942	8357	29412	10243
49617	71765	77853	51457	46663	20745	30693	85617	62383	78562	59029	25747	34036	31741	41532	67097	20500	17992	81269	11096	15977	17434	15884	14625	10792	14161	10897	7000	8614	29490	10457
49950	71426	77173	51783	46395	20664	30355	85867	61699	78479	58829	25651	34161	31167	42000	67347	20464	17710	81529	10587	15663	17328	15842	14625	10755	14000	11096	6453	8343	29824	10143
50283	71426	77173	51783	46395	20664	30355	85867	61699	78479	58829	25651	34161	31167	42000	67347	20464	17710	81529	10587	15663	17328	15842	14625	10755	14000	11096	6453	8343	29824	10143
50616	71426	77173	51783	46395	20664	30355	85867	61699	78479	58829	25651	34161	31167	42000	67347	20464	17710	81529	10587	15663	17328	15842	14625	10755	14000	11096	6453	8343	29824	10143
50949	71826	77347	51250	46547	20752	30524	85850	61985	78729	58800	25831	34036	30944	41468	67395	20384	17992	81981	10500	15837	17262	15671	14713	10885	14223	11066	6640	8543	30059	10143
51282	71365	77133	51076	46709	20489	30452	85817	61782	78365	58829	26000	34161	31000	41435	66718	20250	17960	81529	10481	15547	17049	15671	14735	10703	14107	10993	6593	8529	29451	10071
51615	71870	77347	51402	47140	20533	30530	85817	62308	79125	58943	25699	33911	31370	41444	67452	20304	17968	81750	10548	15907	17295	15534	14787	10844	14295	10949	6756	8743	30059	10700
51948	72357	77600	51163	46453	20423	30440	85933	61917	78979	58986	25741	34196	31537	41637	67016	20312	17895	81567	10500	15663	17205	15747	14544	10740	14170	11022	6826	8714	29431	10300
52281	71852	77907	51772	46326	20555	30404	85883	62331	78885	58900	25771	34661	30889	42008	66863	20438	18065	81529	10615	15965	17238	16034	14735	10807	14295	11015	6698	8771	30020	10586
52614	71757	77760	51239	47256	20606	30729	85883	62271	78802	58229	25717	34679	31259	42177	67161	20339	18105	81625	10529	15581	17131	15658	14816	10766	13875	11169	6849	8643	29745	10329
52947	71661	77587	51315	47326	20540	30464	86050	62714	78646	58314	25699	34893	31296	42234	66944	20643	18129	81673	10615	15977	17311	15630	14860	10719	14241	11022	6814	8771	29882	10457
53280	71739	77133	51554	46884	20489	30470	86183	62444	78375	58629	26012	34804	30667	42565	67016	20286	17863	81500	10788	15930	17172	15767	14949	10609	14348	10772	6849	8714	29824	10443
53613	71739	77133	51554	46884	20489	30470	86183	62444	78375	58629	26012	34804	30667	42565	67016	20286	17863	81500	10788	15930	17172	15767	14949	10609	14348	10772	6849	8714	29824	10443
53946	71739	77133	51554	46884	20489	30470	86183	62444	78375	58629	26012	34804	30667	42565	67016	20286	17863	81500	10788	15930	17172	15767	14949	10609	14348	10772	6849	8714	29824	10443
54279	71600	77120	51576	46733	20577	30482	86250	62444	79219	58514	26108	34821	30574	42677	67500	20429	17935	82106	10894	16140	17107	15829	14963	10693	14348	10772	7012	8686	29824	10771
54612	72052	76707	51641	46965	20599	30434	85683	62857	79490	58886	25880	34464	30537	42774	67637	20491	17879	81875	10654	15826	16984	15774	14963	10906	14188	10875	6988	8471	29784	10814
54945	72409	76600	51859	46465	20672	30512	85733	63226	79135	59143	26120	34964	30796	43008	67750	20777	18121	82250	10933	16291	17131	15836	15015	11000	14411	11110	7128	8757	29863	10943
55278	71974	77053	51880	46674	20672	30554	85733	62579	78510	58457	25958	34554	30630	42847	68258	20714	17782	81865	10865	16221	17098	15671	14794	10896	14491	11088	7023	8729	29922	10743
55611	71800	76920	51761	46593	20526	30584	85800	62654	78698	58557	25946	34625	30389	42984	68379	20812	17661	81885	10971	16640	17107	15767	15007	11078	14330	10963	7058	9200	30157	10829
55944	71922	76507	51565	46779	20482	30494	85767	62677	78490	58486	25934	34982	30685	42823	68048	20509	17823	81837	10702	16395	17000	15801	15059	10839	14143	11132	6965	8971	29627	10586
56277	72409	76547	51989	46128	20759	30566	85917	62571	79052	59014	26096	34411	30537	43234	68371	20812	17879	82154	11029	16674	17107	15753	14926	11146	14330	11037	7035	8886	29686	10871
56610	71704	76360	51402	45628	20489	30392	85850	62511	79021	58557	25994	34607	30426	43065	68290	21107	17782	81154	11010	16616	17033	15370	14846	11057	14634	10610	7151	8729	29059	10414
56943	71704	76360	51402	45628	20489	30392	85850	62511	79021	58557	25994	34607	30426	43065	68290	21107	17782	81154	11010	16616	17033	15370	14846	11057	14634	10610	7151	8729	29059	10414
57276	71704	76360	51402	45628	20489	30392	85850	62511	79021	58557	25994	34607	30426	43065	68290	21107	17782	81154	11010	16616	17033	15370	14846	11057	14634	10610	7151	8729	29059	10414
57609	72661	76320	51348	45512	20577	30608	85900	62669	79177	59100	25910	35000	30759	43218	68952	20955	18000	81462	10798	16651	17148	15288	15022	11146	14750	10838	7151	8743	29196	11014
57942	72470	76493	51707	45919	20474	30331	85950	62639	78854	59114	25940	35304	30722	42839	68540	21036	17774	81346	10644	16651	17172	15164	14750	11109	14500	10868	7233	8557	29333	11171
58275	71817	76627	51783	45186	20577	30488	85967	63015	79156	59214	26060	35054	30778	43089	68831	20714	17887	81567	10654	16721	17049	15315	15125	11245	14661	10875	7419	8886	29412	10871
58608	72096	76387	51413	45151	20620	30295	85967	63030	79000	58614	25964	34911	30463	42935	68387	21277	17863	81288	10837	16698	17164	15123	15132	11250	14393	10610	7349	8757	29471	11271
58941	72513	76640	51609	45826	20701	30235	85967	62932	78865	59571	25892	34821	30556	43234	68540	21286	17919	81452	11010	16849	17139	15288	15221	11344	14464	10743	7209	8743	29804	10986
59274	72313	76173	51435	45930	20467	30277	85917	62767	78344	59157	25747	34875	30222	42960	68234	20982	17952	81423	10769	16651	16967	15137	14993	11156	14286	10743	7221	8643	29431	11214
59607	72339	76253	51630	45872	20759	30506	86017	62970	78323	59100	26114	35411	30444	43427	68782	21116	18040	81808	11067	16977	17090	15397	15287	11281	14580	10963	7256	9014	29196	11457
59940	72704	76453	51576	45535	20752	30488	85600	62684	77833	59100	25880	34857	29870	43387	68266	20920	17903	81760	10702	16698	16959	15356	15426	11026	14277	10985	7058	8743	29314	10714
60273	72704	76453	51576	45535	20752	30488	85600	62684	77833	59100	25880	34857	29870	43387	68266	20920	17903	81760	10702	16698	16959	15356	15426	11026	14277	10985	7058	8743	29314	10714
60606	72704	76453	51576	45535	20752	30488	85600	62684	77833	59100	25880	34857	29870	43387	68266	20920	17903	81760	10702	16698	16959	15356	15426	11026	14277	10985	7058	8743	29314	10714
60939	72835	76493	51478	45407	20555	30512	86133	62534	78396	59071	25813	34982	29648	43435	69024	20786	17718	81942	10942	16791	17057	15356	15287	11167	14366	11015	6965	9329	29118	10843
61272	72348	76507	51380	45384	20518	30265	86083	62150	78198	59229	25783	34661	30130	43629	68710	20964	17919	81856	10587	16756	16926	15425	15463	11120	14393	10868	6965	8929	29137	10771
61605	72165	76613	51837	45163	20540	30307	86133	62699	78448	58814	26018	34482	30185	43984	69016	21018	17903	82135	10769	17221	16869	15473	15449	11109	14598	11096	7000	9171	28667	11071
61938	72861	76747	51413	45349	20336	30102	86133	62872	77990	59029	25886	34946	30167	43847	68952	20902	17669	81904	10587	17140	16852	15445	15368	10995	14330	10949	7070	8829	28902	10914
62271	72452	76813	51315	45314	20540	30084	86267	63188	77969	59043	25922	35232	30463	44113	69306	21062	17887	82442	10740	17395	16951	15685	15360	11229	14446	11169	7105	9029	28941	11014
62604	72174	76533	51163	44628	20336	30102	85767	62865	78052	58886	25813	35339	30037	43839	69008	21027	17766	81981	10394	17093	16721	15726	15191	11068	14420	11000	6953	9014	28647	10743
62937	73130	76773	51500	44605	20591	30488	85783	63068	78844	59329	25958	35732	29870	44105	69403	21062	17887	82548	10490	17244	16967	15664	15603	11281	14554	11309	7000	9143	28627	11343
63270	72817	75773	51043	43616	20701	29982	86050	63459	77510	59443	25861	35429	30093	44177	69452	20830	17968	81885	10375	17256	16689	15678	15574	10807	14652	11456	7047	8686	28451	10929
63603	72817	75773	51043	43616	20701	29982	86050	63459	77510	59443	25861	35429	30093	44177	69452	20830	17968	81885	10375	17256	16689	15678	15574	10807	14652	11456	7047	8686	28451	10929
63936	72817	75773	51043	43616	20701	29982	86050	63459	77510	59443	25861	35429	30093	44177	69452	20830	17968	81885	10375	17256	16689	15678	15574	10807	14652	11456	7047	8686	28451	10929
64269	72478	76053	51217	44477	20679	30223	86133	62917	77750	58829	25958	35786	30241	44113	69839	21107	17919	82202	10558	17663	16549	15678	15706	11234	14875	11434	6860	9000	28804	11214
64602	72330	76147	51348	43860	20314	30229	86033	62850	77708	59229	25627	35464	30389	43589	69524	20938	17694	81606	10337	17372	16615	15336	15551	10818	14616	11316	6919	8800	28569	11114
64935	73096	75813	51587	43977	20599	30289	85983	63218	78365	58957	25807	35643	30074	43863	69540	21054	17790	81990	10731	17488	16844	15692	15875	11172	14830	11375	7163	9400	29235	11486
65268	73052	76120	51261	43884	20423	30114	85983	63218	78094	58657	25542	35661	30389	44202	69855	21027	17968	81538	10500	17488	16754	15808	15971	11062	14580	11221	7116	9043	28686	11114
65601	73478	75867	51511	43640	20642	30361	86033	63331	78396	58814	25741	35607	29852	44242	69782	21429	18355	82019	10548	17663	16885	16116	15890	11193	14920	11324	7163	9157	28843	11371
65934	72826	75480	51076	43744	20445	29946	85967	62744	77844	58814	25807	35750	30296	44065	69927	21080	17976	81865	10692	17430	16746	15589	15735	11120	14652	11162	7116	9043	28824	10986
66267	73287	76493	51511	44512	20577	30036	86050	62579	77927	59057	25898	35857	30259	44282	70024	21402	18056	81962	10788	17849	16730	15925	15882	11120	14839	11338	7140	9414	28824	11286
66600	72957	75733	51228	43593	20650	29934	86000	63098	77688	58529	25843	36089	31352	44645	69815	21223	17766	82077	10163	18081	16639	15829	16007	11099	14580	11132	7140	9457	29294	11814
66933	72957	75733	51228	43593	20650	29934	86000	63098	77688	58529	25843	36089	31352	44645	69815	21223	17766	82077	10163	18081	16639	15829	16007	11099	14580	11132	7140	9457	29294	11814
67266	72957	75733	51228	43593	20650	29934	86000	63098	77688	58529	25843	36089	31352	44645	69815	21223	17766	82077	10163	18081	16639	15829	16007	11099	14580	11132	7140	9457	29294	11814
67599	73026	76707	51598	43895	20350	29946	86033	62729	77875	58986	25867	36393	31019	44831	70371	21509	17815	82202	10529	18233	16787	15966	16051	10943	14812	11015	7186	9543	29373	11729
67932	73470	75800	51489	43942	20504	30078	85983	63226	77510	59500	25777	36393	30667	44774	70024	21312	17879	82067	10615	18174	16721	15774	16029	10875	14750	11147	7233	9186	28922	11600
68265	73409	75853	51554	44221	20547	30127	86050	63038	77896	59014	25976	36268	30759	44758	70185	21616	17952	82413	10625	18419	16779	15760	16191	10995	14875	11074	7140	9557	28667	11943
68598	73235	76320	51511	43988	20453	30018	86067	63308	77438	58500	26018	36482	30833	44758	70202	21455	18153	82019	10702	18384	16730	15726	16191	10854	14768	11419	7198	9314	28255	11543
68931	73287	76467	51728	43558	20584	30127	86067	63669	77448	59057	25831	36679	30852	45024	70177	21714	18194	82433	10750	18581	16893	16199	16132	10927	14795	11485	7244	9614	28843	11557
69264	72809	76013	51337	43395	20496	29940	86133	63150	77250	58871	25843	36286	30907	44798	70202	21384	17960	82010	10644	18488	16516	15945	16213	10870	14786	11529	7209	9357	28706	11314
69597	73670	76427	51565	43628	20672	30090	86100	62970	77792	59057	25789	36518	31019	44871	70210	21473	17831	82144	10952	18523	16803	15870	16324	11057	15036	11603	7349	9700	29078	11500
69930	73000	75920	51576	43174	20328	29904	86017	62459	76698	58514	25729	36304	31130	45250	70056	21357	17871	81596	10519	18779	16492	16082	16316	10984	14670	11272	7314	9471	28667	11729
70263	73000	75920	51576	43174	20328	29904	86017	62459	76698	58514	25729	36304	31130	45250	70056	21357	17871	81596	10519	18779	16492	16082	16316	10984	14670	11272	7314	9471	28667	11729
70596	73000	75920	51576	43174	20328	29904	86017	62459	76698	58514	25729	36304	31130	45250	70056	21357	17871	81596	10519	18779	16492	16082	16316	10984	14670	11272	7314	9471	28667	11729
70929	72678	76160	51587	43302	20453	29994	86100	62534	77594	58786	25723	36696	31019	44645	70137	21205	18081	82327	10673	19035	16639	15897	16316	11172	14893	11434	7488	9529	28882	11586
71262	73191	76067	51196	43105	20263	29880	86000	62805	77531	58729	25530	36679	31148	44839	70371	21259	17984	81885	10567	18953	16434	15973	16257	10922	14812	11294	7093	9186	28667	11400
71595	73643	75680	51533	42721	20372	30193	86050	62677	77531	58786	25747	37107	31056	45089	70250	21616	18032	82029	10817	19209	16664	15884	16449	10979	15125	11419	7233	9614	29137	11700
71928	73470	76280	51478	42814	20270	29922	86000	62594	77615	58871	25657	36679	31148	44782	70145	21411	17790	81923	10702	18907	16574	15582	16412	11021	14893	11529	7198	9400	28510	11543
72261	72887	75840	51576	42814	20358	30066	86050	62586	77396	58786	25759	36964	31259	45097	70460	21384	18056	82173	10923	19140	16730	15979	16360	11099	14884	11485	7221	9743	28863	11700
72594	73470	75560	51391	42558	20255	29904	86000	62459	76969	58114	25645	36589	30963	45210	70218	21054	17976	82038	10538	19023	16525	15767	16331	11016	14714	11375	7058	9443	29000	11543
72927	73426	75613	51641	42802	20416	29970	86017	62947	77375	58557	25867	36679	31481	45040	70589	21250	18056	82625	10933	19314	16803	15712	16375	11047	15009	11419	7186	9743	28863	11843
73260	73391	76120	51033	42349	20343	30006	85733	62797	76969	59171	25813	36946	32074	45347	71024	21036	18008	82452	10644	19233	16393	15890	16257	11026	14420	11243	7163	9500	28784	12143
73593	73391	76120	51033	42349	20343	30006	85733	62797	76969	59171	25813	36946	32074	45347	71024	21036	18008	82452	10644	19233	16393	15890	16257	11026	14420	11243	7163	9500	28784	12143
73926	73391	76120	51033	42349	20343	30006	85733	62797	76969	59171	25813	36946	32074	45347	71024	21036	18008	82452	10644	19233	16393	15890	16257	11026	14420	11243	7163	9500	28784	12143
74259	73704	76240	51141	42942	20285	29892	85817	62451	76896	58729	25843	37071	32241	44976	70556	21009	18008	82529	10615	19523	16451	16055	16257	10891	14652	11529	7163	9700	28706	12257
74592	73861	76320	50804	42314	20526	29849	85750	63143	76594	58471	25584	37054	31852	45492	70274	21009	17774	82567	10538	19570	16230	15747	16221	10797	14616	11368	7128	9200	28667	11971
74925	73313	76013	51533	42256	20394	29825	85800	62932	77521	58800	25813	37179	32333	45298	70968	21143	18056	82260	10779	19744	16385	15952	16375	10828	14875	11551	7174	9557	28961	12300
75258	73887	76120	50826	41965	20416	29928	85783	63113	77229	58557	25699	37589	32222	45347	70839	20875	17895	82260	10500	19860	16377	15911	16500	10865	15071	11426	7000	9429	28608	12186
75591	73574	75813	51076	42000	20409	29916	85800	62812	76885	57871	25536	37732	32019	45468	70613	21036	17621	82375	10538	20116	16623	15911	16449	10932	14920	11684	7244	9571	28980	12571
75924	73800	75693	50826	41547	20307	29843	85733	62835	76875	58871	25747	37643	32352	45435	70694	21045	17887	82231	10558	19802	16459	15904	16103	10729	15027	11559	7337	9371	28961	12329
76257	74374	75773	51250	42023	20453	29819	85783	62857	76573	58543	25639	37589	32185	45573	71282	21259	17806	82519	10654	19907	16770	16014	16309	11000	15241	11662	7465	9629	29039	12700
76590	73730	75760	51120	40779	20234	29578	85867	62571	76812	58529	25687	38339	32574	45137	70444	21089	18065	82010	10462	20151	16443	15637	16235	10922	14812	11537	7442	9471	28412	12129
76923	73730	75760	51120	40779	20234	29578	85867	62571	76812	58529	25687	38339	32574	45137	70444	21089	18065	82010	10462	20151	16443	15637	16235	10922	14812	11537	7442	9471	28412	12129
77256	73730	75760	51120	40779	20234	29578	85867	62571	76812	58529	25687	38339	32574	45137	70444	21089	18065	82010	10462	20151	16443	15637	16235	10922	14812	11537	7442	9471	28412	12129
77589	74243	75867	51522	41151	20226	29723	85850	62722	76875	58714	25801	38571	32611	45556	71202	21250	17677	82817	10471	20430	16418	15644	16375	10896	14893	11904	7314	9614	28667	12371
77922	74548	75533	51120	40907	20058	29560	85767	62489	76885	58600	25614	38071	32833	45419	70661	21277	17919	82404	10423	20395	16287	15493	16449	10755	14857	11559	7233	9629	28529	12114
78255	73957	75747	51761	41163	20292	29681	85833	63165	76917	58900	25639	38536	32815	45540	71258	21491	17927	82635	10596	20721	16262	15671	16390	10854	15161	11735	7337	9943	28843	12529
78588	74522	75640	51065	41070	20365	29614	85850	62496	76646	58186	25620	38393	32889	45895	71718	21277	18298	82317	10510	20360	16402	15596	16449	10708	15321	11610	7326	9600	28706	12157
78921	73957	75480	51293	40849	20292	29669	85933	62902	76802	58129	25608	38143	33463	45629	71677	21277	17823	82606	10519	20326	16426	15740	16309	10969	15295	11743	7244	9929	28980	12229
79254	74374	75733	51391	41349	20088	29578	85917	62414	76677	57900	25476	38446	33463	45653	71323	20973	17823	82144	10279	20349	16213	15562	16176	10688	14902	11640	7174	9671	28784	12057
79587	74304	76160	51413	41523	20328	29849	85950	62624	76635	58300	25699	38518	33630	45911	71218	21125	17589	82298	10577	20488	16434	15863	16324	10964	15205	11912	7512	10214	28961	12243
79920	74313	75907	51141	39930	20139	29506	85833	62940	76875	58200	25446	39196	33944	45984	71379	21062	18048	81981	10750	20663	16131	15596	16632	10849	15312	11713	7326	9400	28882	12686
80253	74313	75907	51141	39930	20139	29506	85833	62940	76875	58200	25446	39196	33944	45984	71379	21062	18048	81981	10750	20663	16131	15596	16632	10849	15312	11713	7326	9400	28882	12686
80586	74313	75907	51141	39930	20139	29506	85833	62940	76875	58200	25446	39196	33944	45984	71379	21062	18048	81981	10750	20663	16131	15596	16632	10849	15312	11713	7326	9400	28882	12686
80919	74539	75773	50935	40837	20387	29428	85900	62797	76427	58529	25578	38643	34278	46016	71831	21286	17790	82183	10923	20733	16262	15575	16485	11000	15250	11824	7337	9743	28647	12743
81252	74209	75680	50739	40209	20204	29506	85850	62835	76906	58486	25349	38786	34185	45597	71702	21080	17589	82163	10731	20942	16016	15596	16390	10906	15223	11743	7279	9729	28569	12471
81585	74757	75640	50728	41081	20263	29771	85967	62624	76615	58929	25422	38429	34426	45806	71702	21259	17831	82365	11067	21058	16352	16027	16544	11042	15464	11919	7477	9814	28510	12543
81918	74357	75827	51054	41279	20029	29681	85883	62880	76333	58471	25500	38821	34500	45742	72048	21161	17758	82481	10788	20698	16320	16226	16463	10932	15688	11787	7535	9557	28608	12643
82251	74061	75920	51120	40744	20153	29572	85850	62504	76198	58286	25578	39161	35056	45911	71250	21116	17637	82481	10865	20849	16361	16110	16404	10979	15661	12007	7442	9714	28667	12486
82584	74174	75813	51163	40512	20109	29386	85833	62436	76385	57871	25307	38768	34889	45823	71460	20964	17855	82125	10635	20535	16287	15712	16213	10870	15464	11750	7233	9514	28471	12414
82917	74504	76227	51522	40744	20292	29566	85850	62669	76552	57971	25584	39179	35463	45887	71976	21098	18153	81846	10913	20779	16270	15842	16419	10995	15705	11868	7267	9900	28549	12871
83250	74426	75973	50717	39558	20051	29506	85883	63113	75812	57186	25494	39214	35093	45871	71976	21170	17871	81769	10500	20802	16148	15658	16147	10969	15223	11890	7395	9486	28451	12357
83583	74426	75973	50717	39558	20051	29506	85883	63113	75812	57186	25494	39214	35093	45871	71976	21170	17871	81769	10500	20802	16148	15658	16147	10969	15223	11890	7395	9486	28451	12357
83916	74426	75973	50717	39558	20051	29506	85883	63113	75812	57186	25494	39214	35093	45871	71976	21170	17871	81769	10500	20802	16148	15658	16147	10969	15223	11890	7395	9486	28451	12357
84249	74730	76200	51098	39442	20153	29361	85883	62662	76250	57586	25494	39143	35537	46194	72169	21268	17750	82202	10625	21105	16410	15829	16390	10943	15518	12051	7174	9529	28922	12729
84582	74583	76360	51087	39360	20066	29380	85833	62744	76510	58171	25367	38768	35852	46056	72048	21205	17984	81952	10413	20837	16238	15459	16191	10849	15455	11853	7407	9429	28686	12486
84915	74461	76320	51576	38733	20204	29410	85950	62812	76271	57971	25590	39125	35870	46218	72016	21205	17944	82212	10683	21081	16352	15733	16199	11016	15804	12147	7407	9600	29157	12986
85248	74643	75973	51120	39058	20190	29373	85933	62977	76385	58157	25614	38732	35981	46129	72452	21241	17935	81856	10442	21093	16279	15842	16257	10896	15607	12059	7395	9586	28804	12771
85581	74991	76227	51413	39651	20277	29518	85983	62662	76823	58386	25542	39536	35778	46121	72371	21277	18008	81981	10683	21279	16254	16123	16360	10995	15616	12125	7384	9971	28941	12686
85914	74687	76200	50641	39384	19861	29596	85933	62925	77198	57929	25566	39000	36759	46177	72516	21259	17871	82144	10663	21070	15975	15918	16272	10854	15625	11993	7360	9786	28784	12657
86247	74809	76040	51185	39430	20102	29771	85983	62962	77219	57729	25627	39250	37185	46234	72468	21107	18145	82144	10615	21512	16254	16000	16574	11130	16018	12154	7314	10029	29294	12686
86580	74713	75587	50946	39244	20204	29560	85817	61880	76302	58086	25596	39500	37204	45927	72040	21277	18081	81712	10856	21163	15762	15966	16662	11115	15750	11794	7419	9743	28882	12714
86913	74713	75587	50946	39244	20204	29560	85817	61880	76302	58086	25596	39500	37204	45927	72040	21277	18081	81712	10856	21163	15762	15966	16662	11115	15750	11794	7419	9743	28882	12714
87246	74713	75587	50946	39244	20204	29560	85817	61880	76302	58086	25596	39500	37204	45927	72040	21277	18081	81712	10856	21163	15762	15966	16662	11115	15750	11794	7419	9743	28882	12714
87579	74713	76187	50935	39535	20080	29494	85817	62278	76750	58286	25584	39821	37593	46540	72484	21277	17935	82048	11058	21140	16164	15678	16757	11198	15643	11853	7256	10057	28627	12900
87912	75026	75800	51707	38930	20051	29416	85783	62421	76635	58071	25422	39429	37889	46347	72266	21179	18016	81721	10750	20953	16033	15973	16529	11089	15688	11985	7256	9871	29078	12700
88245	75261	75613	51511	38721	20204	29536	85950	62368	76208	57986	25536	39696	38630	46516	72677	21259	17992	81731	10894	21198	16156	16110	16640	11281	15991	12147	7244	10086	29039	13000
88578	74783	75653	51261	38826	20088	29452	85833	62632	76302	57271	25753	39625	38278	46274	72403	21125	17887	81673	10721	21070	15984	15918	16544	11188	15938	12022	7267	9929	28804	12843
88911	74835	75347	51239	38837	20226	29289	85900	62789	76208	57557	25789	39857	38074	46435	72613	21232	18113	81846	11010	21174	16156	16055	16588	11281	16188	11904	7395	9829	29000	12943
89244	75487	75360	51076	38826	20146	29361	85833	62541	76531	57800	25506	39750	38500	46411	72508	20946	18073	81683	10837	21140	15967	15815	16632	11047	15848	11860	7314	9900	29000	12857
89577	75148	75960	51293	39140	20175	29422	85917	62579	76365	57786	25614	39054	38148	46468	72766	21161	18194	81913	10981	21442	16057	15897	16618	11115	15938	11919	7395	9943	29000	13014
89910	74896	75333	51326	38419	20314	29114	85683	62782	76208	57286	25470	39339	39167	46500	72782	21330	18105	81337	10615	21000	16107	15507	16750	11099	15911	11838	7547	9586	28725	12986
90243	74896	75333	51326	38419	20314	29114	85683	62782	76208	57286	25470	39339	39167	46500	72782	21330	18105	81337	10615	21000	16107	15507	16750	11099	15911	11838	7547	9586	28725	12986
90576	74896	75333	51326	38419	20314	29114	85683	62782	76208	57286	25470	39339	39167	46500	72782	21330	18105	81337	10615	21000	16107	15507	16750	11099	15911	11838	7547	9586	28725	12986
90909	75313	75613	51337	38244	20131	29151	85717	62586	76146	57429	25355	39661	39463	46427	72532	21634	18234	81904	10856	21012	16262	15479	17029	10917	16134	12463	7628	9686	28824	13071
91242	75330	75507	50967	38581	20080	29199	85633	62368	75281	57443	25157	39107	39500	46250	72702	21652	18282	81221	10654	21198	16000	15774	16772	10990	16089	12257	7419	9457	28941	12843
91575	75939	75867	51391	38942	20131	29524	85750	62692	75896	57671	25373	39321	39315	46371	72742	21598	18258	81327	10875	21419	16107	15884	16919	11036	16330	12434	7407	9843	28745	13086
91908	75339	75533	51087	38849	20117	29313	85733	62128	75406	57600	25157	39250	39370	46161	72669	21330	18048	81423	10577	21302	15992	15733	17000	11068	16295	12338	7244	9686	28706	13014
92241	76052	76067	50587	38837	19956	29241	85867	62752	75938	57800	25139	39661	39852	46048	73540	21438	18202	81625	10731	21547	16139	15815	17221	11104	16375	12551	7395	9557	28863	13143
92574	75478	75840	50902	38581	20022	29259	85800	62308	75823	56986	24940	39339	40296	46121	72960	21491	18032	81500	10519	21337	16041	15705	17044	11026	16384	12471	7256	9457	28627	13100
92907	75609	75893	50815	38895	20146	29482	85867	62466	75448	57314	25169	39482	40648	46290	73242	21527	18121	81433	10769	21779	16205	15932	17206	11177	16518	12662	7221	9814	29275	13229
93240	75539	75107	50239	38047	20343	29145	85800	62098	75417	56929	25133	39589	40796	46444	72540	21143	17798	81058	10500	21070	16164	15459	16787	11068	16393	12412	6849	9343	29098	13114
93573	75539	75107	50239	38047	20343	29145	85800	62098	75417	56929	25133	39589	40796	46444	72540	21143	17798	81058	10500	21070	16164	15459	16787	11068	16393	12412	6849	9343	29098	13114
93906	75539	75107	50239	38047	20343	29145	85800	62098	75417	56929	25133	39589	40796	46444	72540	21143	17798	81058	10500	21070	16164	15459	16787	11068	16393	12412	6849	9343	29098	13114
94239	75835	75560	50337	38384	20197	29404	85883	61925	76052	57229	25392	39750	41185	46427	73169	21527	18048	81490	10635	21070	16098	15781	17074	11156	16562	12574	7012	9600	29176	13600
94572	76235	75747	50370	38070	20117	29325	85850	62045	75719	57014	25283	39679	41000	46290	72556	21420	17871	81087	10462	21221	15828	15514	17029	10943	16491	12419	7047	9214	28784	13500
94905	76130	75840	50685	37953	20204	29506	85950	61985	75729	57229	25271	39875	41481	46589	72556	21634	17855	81500	10558	21616	16041	15829	17316	11104	16589	12691	7105	9386	29157	13686
95238	75948	75333	50380	38140	20102	29211	85850	61647	75750	56971	25331	39821	41352	46637	72468	21402	17645	81452	10760	21453	16000	15842	17140	11099	16625	12434	6965	9314	28941	13329
95571	76583	75600	50696	38523	20080	29133	85867	62241	75615	57471	25217	40196	41815	46621	72847	21643	18121	81692	10856	21535	16066	16007	17147	11036	16732	12691	6953	9300	28902	13657
95904	76104	75373	50467	38198	20088	28976	85817	61752	75073	57129	25151	40446	41889	46435	73024	21420	17855	81375	10625	21209	15934	15856	17125	10922	16598	12397	6872	9214	28941	13471
96237	76287	76067	50891	38535	20168	29199	85883	62496	75458	57329	25235	40393	42407	46790	73573	21804	17831	81519	10913	21779	16066	16007	17169	11104	16670	12566	6826	9386	29333	13843
96570	76122	75787	50435	38674	20153	28892	85767	61835	75521	56714	24922	40286	41944	46556	73339	22134	17855	81385	10654	21477	15918	16007	17625	10964	16848	12757	6826	9071	28843	13729
96903	76122	75787	50435	38674	20153	28892	85767	61835	75521	56714	24922	40286	41944	46556	73339	22134	17855	81385	10654	21477	15918	16007	17625	10964	16848	12757	6826	9071	28843	13729
97236	76122	75787	50435	38674	20153	28892	85767	61835	75521	56714	24922	40286	41944	46556	73339	22134	17855	81385	10654	21477	15918	16007	17625	10964	16848	12757	6826	9071	28843	13729
97569	75904	75533	49989	39105	19854	28988	85867	61865	75542	57043	24994	40429	42389	46653	73395	21955	17935	81490	10615	21488	16115	16062	17250	10875	16857	12919	6814	9271	28941	13771
97902	76296	75333	50652	38849	20095	29048	85800	62368	75792	57829	25024	40446	42130	46790	73194	21768	17839	81663	10615	21640	15869	15973	17353	10911	16661	12735	6674	9100	29098	13843
98235	76417	75760	50457	39000	20080	29187	85850	62496	75448	57543	25078	40643	42463	46806	73710	22000	17968	81375	11000	21779	16000	16301	17456	10901	16830	12743	6895	9457	29255	13929
98568	76696	75640	50826	39023	19993	29217	85800	62098	76104	57543	25018	41071	42574	46629	73097	22009	18048	81433	10740	21558	15967	16377	17647	10885	16920	12654	6791	9357	28569	13757
98901	77130	75573	51217	38907	20153	29229	85967	62158	75969	57443	25102	41125	42574	46919	73613	21955	18185	81308	10827	21721	16057	16356	17544	10938	17089	12794	6814	9486	28902	13914
99234	77009	75733	50630	38756	19883	29229	85867	62421	75771	57329	24934	40607	42630	46379	73258	21991	17831	81433	10673	21442	15852	16027	17507	10698	16964	12566	6767	9186	28667	13843
99567	77070	75800	50783	38698	20000	29380	86017	62654	75677	57686	25193	40643	42926	46815	73371	22089	18137	81760	10731	21372	15984	16185	17412	10812	17080	12721	6860	9314	28725	13957
99900	76809	75360	50652	38151	20051	29000	85667	61857	74969	57243	25036	41125	43296	46710	73540	21991	17556	80952	10788	21302	15926	16425	17963	10792	16830	12493	6802	9414	28804	13657
100233	76809	75360	50652	38151	20051	29000	85667	61857	74969	57243	25036	41125	43296	46710	73540	21991	17556	80952	10788	21302	15926	16425	17963	10792	16830	12493	6802	9414	28804	13657
100566	76809	75360	50652	38151	20051	29000	85667	61857	74969	57243	25036	41125	43296	46710	73540	21991	17556	80952	10788	21302	15926	16425	17963	10792	16830	12493	6802	9414	28804	13657
100899	77530	75307	50967	37919	20000	28964	85733	61970	76219	57429	25187	41232	43519	47266	74089	21830	17758	80740	10885	21512	16139	16418	17919	10797	16911	12669	6872	9357	29137	13857
101232	77330	75133	50326	37965	19825	28795	85700	62188	75312	57000	25060	41089	43370	47016	73508	21536	17718	81048	10606	21407	15861	16322	17706	10620	16589	12574	6907	9171	29039	13757
101565	76948	75707	50772	38616	20073	29108	85633	62902	75135	57157	25096	41357	43481	46919	73556	21625	17839	81385	10846	21453	16123	16445	17978	11062	16911	12743	6895	9600	28941	13914
101898	76722	75640	50565	38349	19905	28916	85667	62586	74406	57100	25000	41482	43185	46944	73677	21598	17911	81413	10721	21279	16197	16411	17868	10812	16866	12404	6674	9400	28902	13971
102231	77026	75600	51043	38523	20066	28880	85683	62842	74479	57014	25090	41768	43222	47048	73871	21759	17944	81442	10904	21430	16369	16486	18007	10969	17036	12728	6709	9600	28941	13743
102564	76383	74947	50587	38419	19971	28825	85583	62113	74656	56529	25054	41893	43000	46758	73895	21652	17790	81327	10625	21453	16008	16240	17993	10625	16723	12588	6756	9229	28725	13700
102897	77009	75080	50446	38360	20095	29211	85600	62120	75365	56857	25000	41732	42796	46815	74048	21616	17871	81404	10894	21640	16180	16342	18051	10651	16893	12860	6942	9286	28922	13829
103230	77009	75413	50772	38186	19839	28825	85700	62188	74573	56771	25175	42036	42426	47363	73823	21670	17968	81240	10587	21512	15836	16623	18081	10745	17009	12544	7093	9629	29275	13986
103563	77009	75413	50772	38186	19839	28825	85700	62188	74573	56771	25175	42036	42426	47363	73823	21670	17968	81240	10587	21512	15836	16623	18081	10745	17009	12544	7093	9629	29275	13986
103896	77009	75413	50772	38186	19839	28825	85700	62188	74573	56771	25175	42036	42426	47363	73823	21670	17968	81240	10587	21512	15836	16623	18081	10745	17009	12544	7093	9629	29275	13986
104229	76722	75507	50978	37988	20015	29217	85750	62541	74635	57314	25060	42571	42833	47048	73976	21661	18266	81308	10712	21395	16041	16692	18103	10698	16795	12801	7058	9586	29157	13957
104562	77191	75813	50511	37860	19854	29108	85667	62008	74417	56800	24904	42214	42481	47105	74161	21688	17903	80837	10635	21395	15943	16678	18118	10630	16741	12603	6837	9486	28980	13700
104895	77070	75893	50413	37640	19876	29313	85733	61180	74104	56843	24958	42196	42926	46758	74121	21661	18113	80913	10510	21709	16074	16795	18213	10760	16875	12816	7209	9514	29020	14057
105228	77287	75707	50815	38012	19869	29108	85733	61789	74375	56586	24928	42179	42704	46702	74161	21893	18137	81433	10663	21349	15984	16863	18419	10651	16866	12654	6977	9514	28902	13700
105561	77835	75160	50837	37953	19920	29030	85733	62000	74375	56943	24934	42375	43056	47056	74476	21991	17855	81529	10712	21395	16230	17034	18559	10812	17116	12794	7302	9871	29255	13786
105894	77896	75293	50402	38093	19861	28988	85667	62083	74240	56700	24952	42286	42500	46976	74234	22027	18040	81356	10788	21372	16033	16795	18294	10651	16875	12750	7256	9414	29020	13586
106227	77278	75133	50250	38012	20015	29030	85633	62120	74833	56871	25090	42339	42056	46992	74081	22188	17871	81769	10827	21442	16066	16514	18574	10802	17018	12897	7256	9829	29333	13900
106560	77339	75267	50511	37256	20015	28675	85717	61774	73760	57129	24849	42536	43167	46895	74169	21768	17863	80894	10519	21558	15779	16747	18397	10714	16911	12706	6942	9371	28882	13957
106893	77339	75267	50511	37256	20015	28675	85717	61774	73760	57129	24849	42536	43167	46895	74169	21768	17863	80894	10519	21558	15779	16747	18397	10714	16911	12706	6942	9371	28882	13957
107226	77339	75267	50511	37256	20015	28675	85717	61774	73760	57129	24849	42536	43167	46895	74169	21768	17863	80894	10519	21558	15779	16747	18397	10714	16911	12706	6942	9371	28882	13957
AMF ON
time [ms]	cell1	cell2	cell3	cell4	cell5	cell6	cell7	cell8	cell9	cell10	cell11	cell12	cell13	cell14	cell15	cell16	cell17	cell18	cell19	cell20	cell21	cell22	cell23	cell24	cell25	cell26	cell27	cell28	cell29	cell30
333	58738	84304	74402	42744	36434	36529	27367	31957	24128	63254	22095	28000	25574	71496	25785	26971	14774	22185	25567	20228	14344	13526	20346	79786	72550	17308	13336	14083	12567	10841
666	58738	84304	74402	42744	36434	36529	27367	31957	24128	63254	22095	28000	25574	71496	25785	26971	14774	22185	25567	20228	14344	13526	20346	79786	72550	17308	13336	14083	12567	10841
999	58895	84679	75696	42721	36404	37176	26949	31971	23764	62870	22460	27836	25596	71496	25552	26750	14673	22425	25474	20190	14270	13556	20485	80036	73088	17442	13281	14024	12808	10927
1332	58448	84295	75259	43256	36206	36471	27112	31757	23703	62942	22421	27644	25713	71350	25547	26850	14709	22370	25536	20070	14172	13662	20662	79509	72537	17558	13164	13595	12385	10980
1665	59006	84446	75357	43151	36676	37141	27245	31757	23777	63971	22603	27918	25515	71471	25669	26936	14789	22651	25557	20335	14516	13955	20728	80277	73325	17633	13171	13536	12452	11132
1998	59052	84250	75518	42930	36331	36988	26837	31743	23818	63587	22643	27589	25691	71325	25547	26671	14528	22658	25216	20203	14451	13910	20551	79705	72963	17425	13466	13548	12510	10960
2331	58576	84455	74857	42256	36397	36765	27102	31757	24122	63551	22667	27568	25412	71446	25430	26821	14523	22767	25124	20025	14459	14241	20559	80009	72863	17508	13616	13679	12683	11185
2664	58884	84089	74768	42488	36301	36965	26816	31543	24020	63638	22357	27760	25566	71325	25378	26614	14332	22219	24969	19880	14631	13962	20368	79991	72750	17308	13390	13333	12433	10987
2997	59180	84241	75312	42686	36426	37200	27194	31700	24122	63348	22698	27705	25757	71642	25419	27043	14603	22685	25258	20203	14377	14120	20618	80580	72925	17733	13322	13821	12462	11225
3330	58744	84161	75107	42744	36294	37247	27020	32186	24385	63051	22730	27568	25596	71662	24977	26621	14327	22418	25103	20158	14320	13992	20390	79920	72575	17475	13205	13500	12712	10974
3663	58744	84161	75107	42744	36294	37247	27020	32186	24385	63051	22730	27568	25596	71662	24977	26621	14327	22418	25103	20158	14320	13992	20390	79920	72575	17475	13205	13500	12712	10974
3996	58744	84161	75107	42744	36294	37247	27020	32186	24385	63051	22730	27568	25596	71662	24977	26621	14327	22418	25103	20158	14320	13992	20390	79920	72575	17475	13205	13500	12712	10974
4329	59244	84277	75170	42593	36699	36765	27020	32143	24507	63659	22460	27753	25904	71562	24930	26486	14156	22411	24845	20120	14607	14113	20640	80071	72988	17425	13068	13702	12683	11139
4662	59267	84179	75598	42221	36346	36776	26867	31929	24561	62754	22802	27740	25728	71442	25256	27129	14111	22425	25144	20222	14582	13955	20456	79893	73325	17525	13274	13583	12471	10940
4995	59145	84393	75268	42140	36500	37118	27388	31900	24628	63304	22714	27815	25662	71654	25355	27243	13809	22637	25072	20177	14615	14135	20250	80312	73938	17217	13000	13726	12779	11046
5328	58953	84321	75777	42523	36169	36929	27306	31743	24628	63406	22714	28021	25654	71475	25477	27043	13965	22479	25175	20348	14697	14158	20463	79750	73475	17508	13178	13536	12510	11033
5661	59390	84455	75232	42360	36544	37059	27347	31771	24682	63717	22619	27870	25581	71767	25605	27029	13779	22493	25206	20272	14607	14038	20529	80312	73575	17533	12705	13917	13000	11219
5994	58872	84027	75562	42233	36140	36765	27224	31586	24716	63159	22381	27582	25493	71354	25233	26743	13482	22205	25031	20032	14336	13820	20221	79893	73475	17050	12692	13548	12798	11093
6327	58779	84402	75009	42337	36250	36882	27418	31800	24831	63435	22841	27740	25779	71492	25221	26943	13437	22288	25536	20335	14656	14060	20324	80295	74088	17725	13021	13726	12750	11232
6660	59163	84134	75295	41942	36338	37318	27367	32100	24500	63254	22825	27671	25375	71458	25494	27043	13085	22445	25804	20456	14893	13729	20456	80205	73637	17400	12774	13631	12740	11364
6993	59163	84134	75295	41942	36338	37318	27367	32100	24500	63254	22825	27671	25375	71458	25494	27043	13085	22445	25804	20456	14893	13729	20456	80205	73637	17400	12774	13631	12740	11364
7326	59163	84134	75295	41942	36338	37318	27367	32100	24500	63254	22825	27671	25375	71458	25494	27043	13085	22445	25804	20456	14893	13729	20456	80205	73637	17400	12774	13631	12740	11364
7659	59012	84643	75161	42140	35868	36824	27010	31871	24588	63210	22730	27479	25346	71238	25535	26629	12884	22541	24928	20601	14713	13752	20559	80455	74463	17458	12842	13619	12654	11285
7992	58971	84562	74812	42093	36184	37141	27071	32086	24459	62558	22714	27637	25456	71304	25110	26479	13005	22219	25134	20456	14615	13737	20184	79777	73312	17308	12568	13333	12865	11179
8325	58756	84455	75062	42140	36331	37082	27357	32071	24446	63471	22833	27610	25721	70921	24942	26643	13060	22438	25371	20310	14754	14083	20390	80223	74238	17392	12815	13536	13000	11291
8658	59017	84268	75250	42337	36250	37212	27418	31986	24743	63101	22897	27836	25500	71396	24948	26614	12935	22199	24990	20089	14648	14038	20588	79821	73938	17467	12548	13881	12692	11285
8991	59110	84536	75750	42291	36199	36600	27337	32129	24182	63333	22762	27890	25456	71208	24907	26793	12643	22349	25021	20367	14811	14188	20140	79875	73700	17517	12973	13988	12587	11377
9324	58721	84464	74929	41744	36103	37176	27235	31771	24426	62797	22889	27473	25331	71008	24535	26407	12357	22281	24907	20006	14369	13744	20309	79920	73175	17483	12281	13464	12471	11245
9657	59052	84527	75366	41907	36544	37094	27602	31957	24372	63261	22992	28034	25610	71546	24709	26707	12523	22192	25237	20025	14508	13895	20507	80321	73925	17483	12849	13810	12971	11464
9990	58767	84205	74946	41942	36029	36624	27184	31757	24236	62116	22960	27726	25551	71242	24773	26493	12065	22466	25206	20063	14434	13947	20132	79696	73300	17533	12390	13869	13058	11219
10323	58767	84205	74946	41942	36029	36624	27184	31757	24236	62116	22960	27726	25551	71242	24773	26493	12065	22466	25206	20063	14434	13947	20132	79696	73300	17533	12390	13869	13058	11219
10656	58767	84205	74946	41942	36029	36624	27184	31757	24236	62116	22960	27726	25551	71242	24773	26493	12065	22466	25206	20063	14434	13947	20132	79696	73300	17533	12390	13869	13058	11219
10989	59145	84598	75875	42116	36169	37071	26980	31843	24568	63326	22786	27616	25588	71450	24634	26643	12211	22425	25155	20335	14525	13752	20537	80170	74238	17450	12726	13774	12721	11020
11322	58977	84214	74741	42430	36632	36953	27020	32129	24426	62703	22968	27692	25728	71296	24680	26621	11899	22267	25134	20076	14328	13541	20684	79696	73850	17083	12767	14095	12817	11007
11655	58994	84616	75375	42291	36449	36941	27092	31657	24878	63261	22937	27870	25669	71717	24419	26593	12055	22322	25196	20278	14787	13827	20662	80250	74250	17633	12986	13869	12808	11086
11988	58773	84357	75375	42116	36529	36988	27173	31614	24446	62391	22833	27788	25632	71488	24384	26486	12065	22521	25320	20241	14762	13774	20412	79911	73988	17550	12788	13905	12712	11060
12321	58831	84491	74893	42535	36449	37318	27408	31971	24622	62572	23135	27637	25676	71792	24320	26471	12261	22486	25082	20101	14836	13917	20551	80598	73537	17708	13075	13810	12779	11212
12654	58948	84214	74911	42233	36500	37224	27255	31929	24291	62580	23063	27760	25390	71488	24267	26286	12161	22274	25247	20101	14443	13895	20463	80241	73700	17392	12870	13619	12615	11079
12987	58872	84786	75438	42140	36228	37329	27357	32129	24304	62841	23024	27870	25596	71567	24616	26543	12352	22349	25320	20329	14631	14180	20316	80321	73838	17483	13164	14000	12808	11192
13320	58872	84179	75250	42372	36007	37212	27439	31986	24196	62043	22976	28021	25882	71446	24041	26593	12246	22425	25433	20190	14328	14083	20485	80295	74562	17417	13397	14000	13000	11464
13653	58872	84179	75250	42372	36007	37212	27439	31986	24196	62043	22976	28021	25882	71446	24041	26593	12246	22425	25433	20190	14328	14083	20485	80295	74562	17417	13397	14000	13000	11464
13986	58872	84179	75250	42372	36007	37212	27439	31986	24196	62043	22976	28021	25882	71446	24041	26593	12246	22425	25433	20190	14328	14083	20485	80295	74562	17417	13397	14000	13000	11464
14319	59262	84518	75830	42640	36059	37600	27071	31686	24196	62283	23278	27925	25846	71525	24238	26650	12176	22562	25278	20215	14475	14090	20184	80402	73550	17475	13425	14036	12635	11225
14652	59157	84196	75402	42512	36257	37412	27173	31700	24243	62275	23016	27966	25706	71546	24314	26657	12050	22404	24938	20076	14320	14038	20029	80321	74238	17325	13226	13560	12827	11225
14985	59174	84196	75848	42651	36353	37400	27408	31871	24088	62094	23214	28082	25772	72062	24064	26786	11920	22637	24979	20222	14730	14105	20147	80723	74438	17683	13404	13929	12885	11172
15318	58640	84259	75518	42163	36051	36953	27163	32086	24074	62297	23397	27774	25801	71717	24070	26893	11779	22260	25103	20203	14410	14015	20441	80062	74100	17458	13240	13583	12942	11291
15651	58872	84196	75741	42442	36287	36894	27418	31843	24453	62319	23532	27801	25721	71775	24250	26900	11854	22664	25031	20437	14844	14158	20140	80491	74088	17808	13500	13869	13183	11344
15984	58878	84670	75625	42105	36162	37071	27469	31871	24142	62261	23222	28000	25603	71692	24029	26764	11593	22288	24948	20114	14615	14180	20029	80116	73963	17425	13514	13702	12875	11311
16317	59087	84812	75688	42512	36279	37729	27827	32214	24135	62203	23262	28247	25699	71713	24122	26900	11688	22514	25175	20481	14803	14113	20537	80411	73662	17358	13370	14214	12817	11305
16650	58529	84018	75089	42326	36331	36953	27459	31914	23845	61572	23595	28144	25890	71208	23453	26993	11688	22671	25144	20215	14631	14504	20221	79812	72650	17633	13137	13583	12635	11185
16983	58529	84018	75089	42326	36331	36953	27459	31914	23845	61572	23595	28144	25890	71208	23453	26993	11688	22671	25144	20215	14631	14504	20221	79812	72650	17633	13137	13583	12635	11185
17316	58529	84018	75089	42326	36331	36953	27459	31914	23845	61572	23595	28144	25890	71208	23453	26993	11688	22671	25144	20215	14631	14504	20221	79812	72650	17633	13137	13583	12635	11185
17649	59012	84286	75571	42453	35838	36918	27724	31771	23574	61971	23468	28027	25882	71742	23669	26593	11799	22404	25361	20076	14926	14579	20007	80232	73912	17650	13062	13798	12837	11351
17982	58890	84286	75795	42035	36199	36965	27663	31543	23757	62101	23246	27705	25699	71483	23651	26714	11739	22199	25299	20032	14762	14346	20044	79696	73188	17517	12979	13762	12721	11272
18315	58860	84804	76009	42419	36412	37035	27531	31971	24088	61362	23460	27795	25993	71692	23593	26993	11884	22466	25124	20165	14844	14564	20066	80420	73412	17600	13021	14095	12894	11278
18648	58733	84232	75562	41872	36228	36765	27561	31957	23993	61710	23302	27952	25868	71604	23517	26979	11744	22644	25124	20190	14918	14353	20221	80286	73162	17417	13034	13940	12981	11152
18981	58913	84679	75714	42198	36471	37271	27541	31929	23845	62210	23381	27979	25772	71821	23465	27014	11844	22500	25206	20323	14770	14729	20176	80723	73113	17658	13363	13940	12692	11199
19314	58541	84304	75661	41651	36324	36612	27480	31543	23709	61645	23294	27712	25015	71392	23331	26786	11357	22171	24897	20177	14607	14218	20250	80384	73113	17342	13055	13726	12721	11166
19647	58686	84812	75705	42407	36081	37271	27398	31914	23980	61819	23524	27959	25331	71671	23628	26764	11764	22712	25227	20304	14902	14459	20051	80312	73625	17792	13315	13952	12942	11219
19980	59634	84125	74973	42767	36022	36965	27153	31900	24588	62986	23833	27630	25346	71887	23826	26493	11970	22075	26124	20392	14705	14113	20221	79902	74025	17617	13322	13893	12885	11205
20313	59634	84125	74973	42767	36022	36965	27153	31900	24588	62986	23833	27630	25346	71887	23826	26493	11970	22075	26124	20392	14705	14113	20221	79902	74025	17617	13322	13893	12885	11205
20646	59634	84125	74973	42767	36022	36965	27153	31900	24588	62986	23833	27630	25346	71887	23826	26493	11970	22075	26124	20392	14705	14113	20221	79902	74025	17617	13322	13893	12885	11205
20979	60174	83652	74491	42558	36000	37906	27551	32471	24696	64645	23722	27705	25184	72637	23924	27200	11910	22082	26309	20354	14615	13962	20890	80527	74363	17733	13384	14190	13019	11166
21312	59558	83196	74223	42779	36632	37341	27571	32443	24676	64754	23325	27740	24963	72412	23488	26850	12000	21808	26536	20348	14607	14083	20735	80098	73675	17258	13075	14060	12885	10974
21645	59750	83330	74902	43663	36934	38176	28163	32357	25041	65935	23270	27884	25213	72571	24174	27171	12211	22096	26835	20342	14877	14346	20471	79446	74988	17100	13199	13952	13019	11126
21978	59616	82946	74250	43500	37051	37788	27929	31929	24851	64978	23603	27842	24978	72404	23924	26929	11910	22226	26361	20513	14615	14211	20551	78902	73838	17292	13459	14250	12635	11152
22311	59640	83268	74438	44000	37191	37753	27949	32443	25095	65101	23825	28130	25125	72546	24192	27243	12251	22438	26928	20639	14811	14338	20860	78616	75275	17067	13555	14369	12923	11377
22644	59326	82955	74652	43953	37243	37506	27980	32729	24966	65529	23476	28082	25301	72408	24058	27357	12166	22240	26660	20405	14615	14383	20338	78277	74425	17217	13377	14143	12740	11298
22977	59500	83312	75116	44395	37147	37929	28316	33086	25115	65652	23722	28089	25206	72421	24099	27479	12397	22521	27268	20234	14754	14504	20603	78170	75125	17217	13644	14286	13010	11404
23310	59517	82714	74223	44593	37125	37659	28439	32857	25507	66188	23508	28082	25125	72167	24535	27250	12327	22445	26887	20418	15016	14902	20721	77696	75787	17142	14014	13798	12933	12060
23643	59517	82714	74223	44593	37125	37659	28439	32857	25507	66188	23508	28082	25125	72167	24535	27250	12327	22445	26887	20418	15016	14902	20721	77696	75787	17142	14014	13798	12933	12060
23976	59517	82714	74223	44593	37125	37659	28439	32857	25507	66188	23508	28082	25125	72167	24535	27250	12327	22445	26887	20418	15016	14902	20721	77696	75787	17142	14014	13798	12933	12060
24309	59756	83116	75214	44419	37434	37859	28000	32900	25723	66348	24167	27712	25059	72117	24674	27100	12201	22562	26845	20475	14852	15060	20507	78018	75125	17167	14171	13917	13125	12040
24642	59267	82938	74277	44279	37537	37871	28071	32814	25588	65630	23754	27849	25096	71983	24541	26936	12307	22137	26825	20190	14844	14789	20566	77420	75575	16958	14308	13833	12962	11874
24975	59448	83107	74527	44767	37559	37835	28122	33129	25716	66406	24270	27637	25103	71983	24750	27014	12412	22349	27052	20241	14902	15226	20588	77491	75662	17075	14623	13798	13337	12020
25308	59779	82973	74875	44942	37596	38082	28194	32643	26014	67029	24214	27795	25110	71917	25180	27700	12553	22164	26619	20152	15008	15263	21169	77946	76350	17117	14925	13881	13096	12086
25641	59634	83125	74973	45453	37662	37800	28173	32343	26122	67000	24365	28137	24846	71967	25453	27414	12874	22322	26763	20082	14951	15564	21250	77786	75775	17117	14986	14179	13058	12079
25974	59622	82723	74018	44779	37390	37906	27898	32171	25973	67167	24429	28048	24713	71808	25517	27407	12623	22233	26443	20108	14746	15677	21228	77152	76037	16842	15014	13833	13048	11947
26307	59000	82312	74473	44593	37529	38106	27980	32486	26392	67667	25127	27534	24691	71704	26023	27336	13080	22514	26536	20076	14934	16233	21125	77536	76512	16908	15260	13726	13077	12073
26640	59000	82348	73464	44628	37176	37341	27714	32386	27007	68688	25325	27589	24654	70896	27151	27043	13814	21959	26041	20146	14410	16429	21397	76375	76500	16683	15863	13464	13337	12179
26973	59000	82348	73464	44628	37176	37341	27714	32386	27007	68688	25325	27589	24654	70896	27151	27043	13814	21959	26041	20146	14410	16429	21397	76375	76500	16683	15863	13464	13337	12179
27306	59000	82348	73464	44628	37176	37341	27714	32386	27007	68688	25325	27589	24654	70896	27151	27043	13814	21959	26041	20146	14410	16429	21397	76375	76500	16683	15863	13464	13337	12179
27639	58767	82375	74330	44721	37147	37624	28020	32871	27845	69406	25579	27459	24684	71017	27645	27000	13874	21925	26433	19924	14500	17353	21522	76643	77275	16625	16596	13786	13481	12046
27972	58442	82366	74420	44872	37353	37294	27602	32557	27993	70261	25595	27473	24632	70938	27843	26850	14055	21986	26144	19842	14541	17338	21728	76107	77150	16683	16788	13548	13510	11901
28305	57779	82089	73705	44233	36632	37471	27582	32357	28027	69848	25786	27575	24434	70742	28076	26550	14417	21836	26289	19772	14787	17414	21699	75964	77963	16700	17192	13583	13423	12212
28638	58930	82295	73277	43977	37044	37635	27622	32257	28662	70384	25738	27603	24640	70883	28576	26986	14497	22021	26866	19987	14672	17511	21632	76286	78875	16542	17219	13750	13519	11974
28971	58052	81786	72911	44116	36897	37435	27235	32671	29162	70674	26286	27568	24257	70550	28831	26650	14854	22089	26763	19747	14467	17699	21853	76357	79625	16625	17637	13750	13635	11974
29304	58186	81607	72973	43988	36809	37153	27347	32771	29676	71123	26063	27671	24074	70683	29483	26421	14930	21822	26196	19747	14377	17707	21654	76125	79850	16125	17651	13357	13702	11709
29637	58070	81714	73670	43872	36787	36976	27469	32586	30041	71609	26516	27404	24184	70463	29860	26621	15040	21904	26546	19835	14672	18316	21809	76214	80150	16008	18452	13524	13798	12013
29970	57349	81420	72232	44116	36360	36847	27173	31914	31365	73391	26778	26904	24184	69671	30773	26229	15131	21479	25474	19639	14287	18782	22000	74464	81725	15958	19452	13643	13663	11993
30303	57349	81420	72232	44116	36360	36847	27173	31914	31365	73391	26778	26904	24184	69671	30773	26229	15131	21479	25474	19639	14287	18782	22000	74464	81725	15958	19452	13643	13663	11993
30636	57349	81420	72232	44116	36360	36847	27173	31914	31365	73391	26778	26904	24184	69671	30773	26229	15131	21479	25474	19639	14287	18782	22000	74464	81725	15958	19452	13643	13663	11993
30969	57198	81161	72143	43628	36176	36824	27051	32014	31811	73609	26992	27096	23860	69217	31244	26207	14950	21644	25515	19665	14410	19218	22059	75196	82475	16025	19575	13393	13750	11715
31302	57017	81188	72009	43407	36449	36388	26796	31614	32351	74138	26675	26938	23463	68854	31320	25986	15030	21473	25155	19633	14369	19068	22213	74375	82713	15983	19877	13226	13683	11503
31635	56814	80723	70777	43593	36059	36388	27122	31543	33209	74616	27119	26719	23471	68508	31826	25686	15106	21397	25351	19582	14402	18887	22434	73812	83875	15733	19760	13226	13846	11629
31968	56756	80527	70982	43070	35779	36012	26888	31543	33703	74601	27381	26993	23471	68829	32000	25807	15065	21144	25258	19266	14385	19361	21963	73786	84725	15967	20014	12833	13962	11563
32301	56140	80536	70312	43128	35500	36071	26541	31114	34297	75145	27238	26808	23515	68333	32477	25729	15050	21247	25340	19272	14402	19519	22257	73554	84887	15825	20219	13048	14067	11636
32634	55709	80545	69929	42919	35125	35659	26398	31343	34953	75587	27016	26678	23324	67983	32698	25400	14925	21007	24918	19228	14066	19647	22154	73232	84963	15692	20363	12917	13865	11536
32967	56256	80804	70393	43105	35566	35847	26837	31857	36223	77051	27254	26575	23353	68621	33331	25436	15030	21144	25258	19361	14148	20008	22493	73027	85325	15775	20678	13298	13923	11834
33300	55285	80098	70661	42977	35228	35482	26378	31186	39669	77710	27889	26082	23110	67779	34564	25357	14749	21158	24959	18981	13746	20301	22110	72330	85125	15283	20603	12964	13721	11695
33633	55285	80098	70661	42977	35228	35482	26378	31186	39669	77710	27889	26082	23110	67779	34564	25357	14749	21158	24959	18981	13746	20301	22110	72330	85125	15283	20603	12964	13721	11695
33966	55285	80098	70661	42977	35228	35482	26378	31186	39669	77710	27889	26082	23110	67779	34564	25357	14749	21158	24959	18981	13746	20301	22110	72330	85125	15283	20603	12964	13721	11695
34299	55419	80473	68911	42523	35074	35518	26020	30629	40777	78261	27675	25938	23059	67429	34767	25093	14613	20671	24897	18785	13770	20414	22051	72188	85287	15175	20849	13202	13846	11775
34632	55035	79884	68438	42244	34831	35024	26051	30186	41324	78761	27873	25822	22684	66950	35023	24779	14266	20575	24144	18728	13672	20271	21632	70955	85200	15233	20527	12524	13663	11437
34965	54471	80446	68741	42081	34875	35482	25745	29871	42831	79239	27929	25904	22897	66629	35517	24850	14688	20781	24588	18994	13500	20391	21529	71562	85625	15275	20795	12869	13663	11570
35298	54070	80000	68089	42186	34890	35271	25827	30271	44250	79761	27929	25678	22757	66679	36105	24879	14432	20411	24660	18684	13566	20188	21934	70625	85363	15167	20849	12726	13625	11483
35631	54227	79812	67893	42279	34574	34576	25653	29771	45216	80906	28413	25774	22419	66400	36163	24786	14573	20397	23845	18734	13697	20579	22074	70804	85375	15158	21000	12976	13635	11748
35964	53779	79696	67741	41674	34684	34329	25684	30057	45932	80732	28095	25555	22529	65746	36680	24286	14342	20349	23629	18633	13533	20331	21691	69741	85350	14925	20897	12452	13587	11411
36297	53430	79893	67732	41674	34559	34365	25755	29971	47595	82051	28032	25562	22382	65429	37238	24207	14578	20384	23443	18304	13672	20526	21691	69562	85537	15125	20699	12702	13692	11437
36630	52657	79223	66214	41256	34279	33482	25061	28886	51682	82601	27794	24911	22059	63975	38424	23436	14070	19671	23258	17816	13549	20338	21397	67705	85137	14750	20514	12298	13490	11212
36963	52657	79223	66214	41256	34279	33482	25061	28886	51682	82601	27794	24911	22059	63975	38424	23436	14070	19671	23258	17816	13549	20338	21397	67705	85137	14750	20514	12298	13490	11212
37296	52657	79223	66214	41256	34279	33482	25061	28886	51682	82601	27794	24911	22059	63975	38424	23436	14070	19671	23258	17816	13549	20338	21397	67705	85137	14750	20514	12298	13490	11212
37629	51890	79777	65938	41453	33699	33553	24929	28929	53446	83116	27659	24575	21941	63892	37965	23707	14080	19973	23041	17880	13270	20165	21456	67634	85375	14683	20829	12524	13538	11212
37962	52698	79348	66116	40953	33618	33541	24653	28686	54777	83391	27897	24596	21971	64096	38541	23543	13975	19870	22557	17886	13213	20361	21522	67089	85238	14500	20699	11964	13385	10960
38295	51744	78982	65598	41140	33118	33188	24745	28657	56432	83594	27833	24377	21897	63604	38866	23414	14080	19938	22381	17886	13230	20241	21162	66714	85775	14558	20760	12119	13375	11106
38628	51860	78768	64500	40779	32993	33412	24469	28286	57324	83928	27786	24397	21684	63417	38826	23507	13864	19384	22381	17899	13090	20248	21147	66420	85350	14475	20473	11881	13308	11013
38961	51401	78732	64634	40605	33059	33365	24541	28114	59581	84275	27889	24116	21625	62971	39122	23221	14000	19589	22464	17772	13008	20150	21103	66241	85537	14233	20473	11929	13394	11026
39294	51180	78500	64196	39872	32691	33094	24459	27857	61074	84283	27341	24158	21449	62492	39163	22693	13729	19411	21969	17589	12844	20180	20912	65616	85412	14233	20425	11667	13077	10715
39627	50558	78491	63848	40035	32485	32494	24480	27800	62750	84572	27238	24247	21463	62358	39151	23064	13819	19329	22041	17684	12820	20233	20721	64670	85262	14083	20342	11774	13269	10927
39960	48727	78116	62071	37058	30971	31012	23429	26829	67081	84261	25897	23219	20934	60346	38721	21779	13015	18445	21072	16576	12402	19218	20132	62366	84213	13308	19404	11048	12558	10397
40293	48727	78116	62071	37058	30971	31012	23429	26829	67081	84261	25897	23219	20934	60346	38721	21779	13015	18445	21072	16576	12402	19218	20132	62366	84213	13308	19404	11048	12558	10397
40626	48727	78116	62071	37058	30971	31012	23429	26829	67081	84261	25897	23219	20934	60346	38721	21779	13015	18445	21072	16576	12402	19218	20132	62366	84213	13308	19404	11048	12558	10397
40959	47436	78205	61089	36291	30478	30906	23245	26529	67230	83254	25492	22938	20846	59179	38250	21686	12889	18110	20526	16614	12361	19211	19419	63741	83988	13050	19089	10833	12337	10179
41292	47099	77973	60527	35674	30044	30235	22765	26000	67432	83065	25024	22616	20353	58842	37907	21364	12744	18329	19773	16266	12139	19030	19228	63464	84275	13158	18664	10619	12712	10073
41625	46453	77946	60027	35535	29809	30094	22531	25900	68236	83225	25071	22452	20412	58358	37901	21343	12814	18158	19691	16278	11828	19023	19191	63143	84238	13258	18548	10774	12279	10172
41958	45785	77321	59018	34942	29037	29541	22306	25186	68351	82732	24841	22342	20360	57600	37605	21186	12704	17808	19526	15987	11697	18767	18794	62045	83775	13450	18260	10655	12327	9834
42291	45558	77214	58295	34500	28485	29600	22439	25271	68959	82797	24714	22336	20331	57192	37023	20957	12709	17890	19351	16120	11934	19023	18860	61554	83450	13217	18164	10667	12154	9987
42624	45267	76411	57554	34116	28838	29224	22173	24957	68770	82565	24405	21890	20007	57029	36622	20693	12362	17829	19041	15981	11656	18421	18809	61938	82825	13592	17726	10119	12067	9715
42957	44448	76214	56991	33744	28441	28824	21867	24971	68946	82384	24437	21562	20096	55658	36174	20650	12296	17705	18825	15759	11680	18391	18485	60580	82213	13467	17390	10179	12038	9722
43290	43657	74232	55089	32779	27551	27494	21173	23971	69304	81913	23516	20966	19397	54062	35494	20021	11673	16897	18351	15234	11131	17632	17346	59652	80650	13250	16589	9702	11481	9205
43623	43657	74232	55089	32779	27551	27494	21173	23971	69304	81913	23516	20966	19397	54062	35494	20021	11673	16897	18351	15234	11131	17632	17346	59652	80650	13250	16589	9702	11481	9205
43956	43657	74232	55089	32779	27551	27494	21173	23971	69304	81913	23516	20966	19397	54062	35494	20021	11673	16897	18351	15234	11131	17632	17346	59652	80650	13250	16589	9702	11481	9205
44289	43186	74705	54643	32884	27551	27706	20939	23900	69581	81478	23230	20849	19390	54729	35471	20029	11995	16959	18113	15297	11205	17752	17522	59536	80512	13217	16603	9690	11933	9232
44622	43087	74688	54580	32686	27331	27647	20929	23886	69858	81848	23437	20829	19478	54225	35279	20021	11719	16959	18113	15278	11139	17624	17515	59929	80312	13267	16144	9679	11538	9113
44955	43035	74018	54277	32674	27228	27741	20694	23714	69966	81370	23476	20870	19456	53871	35395	20029	11864	16890	17711	15228	11213	17353	17390	58866	79950	13275	16349	9536	11538	9199
45288	42692	73473	53589	32000	27015	27247	20755	23600	69527	81181	23317	20753	19154	53654	35122	19900	11618	16603	17598	15108	11025	17323	16934	58500	79150	12967	15945	9560	11125	8934
45621	42529	73223	53536	31814	26581	27106	20510	23557	69635	81087	23270	20719	19243	53421	34890	19929	11467	16637	17588	15108	11074	17338	16860	57545	79137	13042	15842	9417	11538	9046
45954	41901	72991	53250	31407	26757	27047	20235	23300	69372	81290	22976	20363	19007	53312	34599	19621	11231	16377	17258	14975	10795	17068	16824	57411	78725	12850	15760	9298	11250	8960
46287	41860	73045	53143	31407	26551	26988	20367	23271	69459	81420	22611	20685	18904	53246	34919	19829	11307	16219	17340	15114	11098	17211	16963	57821	78700	13025	15596	9405	11490	9053
46620	41785	71411	52080	31023	26404	26941	20010	23557	69162	81638	22548	20575	18853	52467	34674	19764	11101	16308	17309	14677	10311	17271	16581	56643	78062	13067	15192	9286	10962	8768
46953	41785	71411	52080	31023	26404	26941	20010	23557	69162	81638	22548	20575	18853	52467	34674	19764	11101	16308	17309	14677	10311	17271	16581	56643	78062	13067	15192	9286	10962	8768
47286	41785	71411	52080	31023	26404	26941	20010	23557	69162	81638	22548	20575	18853	52467	34674	19764	11101	16308	17309	14677	10311	17271	16581	56643	78062	13067	15192	9286	10962	8768
47619	41337	71571	52214	30814	26081	26953	20071	23400	69365	81645	22317	20315	18676	52796	34959	19671	11050	16336	17268	14747	10648	16684	16404	56411	78100	13200	15370	9321	11125	9046
47952	41477	71000	51875	30430	26235	26541	20224	23186	68858	81188	22071	20418	18699	52429	34860	19457	10935	16164	17206	14468	10426	16812	16324	56018	77762	12917	14959	9143	10923	8775
48285	41692	71750	52071	30860	26272	26765	20643	23171	68966	81384	22317	20329	19125	52342	34593	19493	10950	16342	17124	14601	10705	16977	16382	56661	77738	13175	15021	9381	10933	8861
48618	41134	71241	51527	30616	26088	26600	20357	22914	68541	81232	22254	20199	18772	52600	34855	19357	10935	15979	17010	14639	10418	16805	16551	55946	77050	12958	14890	8964	10817	8629
48951	41116	71277	51723	30826	26250	26729	20378	23300	68270	81522	22317	20178	18846	52096	34523	19229	11010	16164	17082	14557	10656	16827	16287	56679	76525	13083	14822	8940	11135	8649
49284	41209	70688	51277	30326	26125	26553	20204	23029	68223	81399	22230	20075	18750	52271	34395	19129	10759	16041	16948	14582	10344	16541	16206	56393	76488	12717	14555	9036	10865	8523
49617	40959	70571	51259	30314	25941	26718	20418	23100	68311	81594	22111	20212	18838	52237	34738	19357	10930	16089	16876	14519	10566	16602	16272	56473	76412	12917	14836	9095	11115	8662
49950	41000	71384	51429	30012	26250	26035	20561	23214	67236	81225	22175	20288	18647	52392	34453	19471	10688	16164	17062	14633	10656	16496	16537	56098	74825	12933	14432	8821	10596	8530
50283	41000	71384	51429	30012	26250	26035	20561	23214	67236	81225	22175	20288	18647	52392	34453	19471	10688	16164	17062	14633	10656	16496	16537	56098	74825	12933	14432	8821	10596	8530
50616	41000	71384	51429	30012	26250	26035	20561	23214	67236	81225	22175	20288	18647	52392	34453	19471	10688	16164	17062	14633	10656	16496	16537	56098	74825	12933	14432	8821	10596	8530
50949	41029	70714	51420	29709	26007	26118	20122	23357	67345	81254	22135	20075	18691	52225	34267	19571	10608	16048	17031	14500	10730	16534	16390	55929	74938	13008	14363	9000	10798	8689
51282	40715	70750	51027	29605	25743	26165	19806	22857	66932	81246	21865	20068	18404	51975	34424	19207	10588	15788	17052	14519	10492	16241	16213	55982	74637	12867	14240	8774	10750	8483
51615	40907	71054	51946	30116	25919	26224	20459	22971	66588	81761	21968	20253	18676	52258	34564	19386	10623	15911	17247	14677	10844	16361	16515	56339	74625	13050	14438	9036	10856	8742
51948	40907	70518	51268	29826	25993	26259	20327	22800	66419	81507	21960	20205	18559	52654	34506	19650	10754	16055	17155	14709	10598	16338	16338	56250	74425	12883	14158	8857	10788	8550
52281	40395	70250	51134	29756	26029	26235	20112	22814	65939	81790	21952	20068	18706	52104	34145	19471	10784	16007	17021	14513	10623	16564	16390	56295	74625	13117	14240	8976	10846	8424
52614	41023	70393	50902	29802	25904	26318	20245	22714	66074	81594	21921	20260	18596	52158	34267	19536	10683	16034	16928	14468	10566	16218	16162	56384	74250	13042	14151	8786	10894	8265
52947	41297	71286	51384	29628	26228	26271	20439	23086	65878	81833	21937	20226	18853	52742	34698	19829	10794	16349	17320	14747	10623	16459	16169	57188	74350	13367	14247	8893	11135	8735
53280	41134	70598	50679	29709	26559	25929	20214	23257	63959	82065	21921	20507	18574	52842	34483	19714	10638	16253	16897	14475	10680	16180	16191	56455	73500	12925	14158	8893	11106	8675
53613	41134	70598	50679	29709	26559	25929	20214	23257	63959	82065	21921	20507	18574	52842	34483	19714	10638	16253	16897	14475	10680	16180	16191	56455	73500	12925	14158	8893	11106	8675
53946	41134	70598	50679	29709	26559	25929	20214	23257	63959	82065	21921	20507	18574	52842	34483	19714	10638	16253	16897	14475	10680	16180	16191	56455	73500	12925	14158	8893	11106	8675
54279	41250	71143	51375	29988	26544	26447	20653	23314	64074	82130	21794	20425	18816	53146	34872	19743	10754	16014	17155	14759	10959	16391	16287	57107	73675	13475	14514	9012	10942	8450
54612	41331	71116	51643	30058	26441	26376	20663	23086	63426	82094	21960	20637	18669	53138	34721	19679	10482	16130	16990	14671	10836	16165	16125	56812	73363	13292	14192	9000	10750	8417
54945	41570	71616	52214	30186	26596	26506	20643	23300	63372	82051	22048	20795	18993	53667	34942	19993	10729	16267	17474	14854	11172	16398	16309	56875	73275	13483	14390	9190	11115	8642
55278	41837	71527	52179	30151	26515	26482	20571	23214	62811	81819	22024	20637	18801	53388	34942	19929	10618	16103	17351	14829	11008	16188	16162	56893	73137	13367	14130	9071	11077	8530
55611	41965	71741	52134	30058	26699	26541	20827	23300	62885	81920	22103	20884	19037	53517	35035	20236	10764	16370	17412	15019	11033	16331	16324	57571	73275	13375	14274	9405	11365	8768
55944	41936	71598	52188	30291	26654	26400	20857	23200	62561	82036	22111	20753	18816	53942	34977	20157	10538	16541	17402	14899	10754	16233	16029	57616	72963	13275	14068	9095	11298	8543
56277	42302	72455	52607	30709	27154	27165	21020	23571	62500	82333	22333	21014	19331	54250	35541	20829	10839	16630	17649	15082	10803	16707	16287	58152	73387	13358	14390	9512	11683	8596
56610	42738	72911	52500	31256	27544	27635	21296	23843	60291	82275	22175	21404	19228	54700	35320	20779	10734	16466	17619	15405	11148	16444	16471	59196	72725	13292	14260	9298	11279	8748
56943	42738	72911	52500	31256	27544	27635	21296	23843	60291	82275	22175	21404	19228	54700	35320	20779	10734	16466	17619	15405	11148	16444	16471	59196	72725	13292	14260	9298	11279	8748
57276	42738	72911	52500	31256	27544	27635	21296	23843	60291	82275	22175	21404	19228	54700	35320	20779	10734	16466	17619	15405	11148	16444	16471	59196	72725	13292	14260	9298	11279	8748
57609	42773	73214	53116	31244	27382	27153	21194	23543	60338	82681	22476	21274	19478	54208	35785	20536	10975	16644	17732	15418	11033	16707	16647	58741	73062	13508	14281	9357	11423	8967
57942	42890	73009	53304	31174	27257	27400	21276	24300	59628	82225	22563	21562	19250	54867	35779	20593	10980	16432	17691	15399	10992	16617	16412	59812	72863	13425	14123	9321	11221	8848
58275	42686	72643	53643	31012	27221	27153	21286	24543	59176	82391	22635	21719	19699	54921	35797	20736	10819	16527	17577	15576	11148	16917	16640	59402	72912	13358	14363	9548	11413	8974
58608	42674	73071	53482	31372	27375	26776	21367	24143	58811	82239	22516	21610	19419	54942	35564	20650	10899	16637	17237	15519	11295	16827	16728	59277	72662	13400	14267	9262	11529	8755
58941	42965	73554	53518	31221	27493	27094	21429	24200	58635	82507	22429	21486	19625	55108	35919	20993	10980	16658	17557	15487	11557	16865	16787	59884	72438	13567	14514	9155	11596	8940
59274	43215	73179	53509	31267	27301	27376	21214	24014	57892	82391	22270	21534	19375	54987	35709	20821	10849	16438	17443	15532	11311	16632	16618	59607	72025	13592	14192	9274	11327	8775
59607	43256	73509	53973	31430	27647	27341	21735	24143	57493	82420	22730	21623	19721	55271	36000	20957	10980	16973	17619	16051	11426	16895	16699	60509	72088	13692	14404	9690	11606	9013
59940	44017	73188	54473	31709	27882	27271	21990	24229	56041	82275	22468	22384	19676	56412	36122	21121	11191	16945	17959	15696	11418	16917	16860	60214	71412	13850	14438	9810	11817	9291
60273	44017	73188	54473	31709	27882	27271	21990	24229	56041	82275	22468	22384	19676	56412	36122	21121	11191	16945	17959	15696	11418	16917	16860	60214	71412	13850	14438	9810	11817	9291
60606	44017	73188	54473	31709	27882	27271	21990	24229	56041	82275	22468	22384	19676	56412	36122	21121	11191	16945	17959	15696	11418	16917	16860	60214	71412	13850	14438	9810	11817	9291
60939	43215	73321	54393	31674	27993	27824	21969	24486	55095	82116	22524	22158	19632	55854	36174	21343	11090	16808	18062	16013	11557	17105	16765	60429	71662	13992	14534	9702	11587	9066
61272	43901	73911	54866	31791	28287	27765	22173	24257	55615	82304	23032	22260	19978	57104	36169	21479	11080	16959	17979	15804	11557	17105	16757	60982	71812	14075	14363	9643	11625	9066
61605	44140	73920	54634	31326	28324	27965	21867	24314	54176	82370	22587	22247	19743	56383	36070	21693	11191	17253	18289	16013	11713	17045	16985	60688	71850	14083	14315	9893	11654	9166
61938	43773	73893	54902	31372	28449	27906	21949	24414	53358	82239	22635	22274	19699	56433	36465	21514	10995	16979	18402	15886	11598	16827	16779	60821	71512	13933	14103	9500	11510	8993
62271	44587	73955	54893	31640	28346	27824	22153	25186	53561	82159	22913	22377	19941	56667	36483	21579	11246	17185	18237	16127	11557	17000	17000	60991	71525	14050	14404	9643	11904	9060
62604	44302	74268	54277	31372	28184	27682	22041	24157	52209	82087	22421	22103	19559	56417	36151	21479	11030	17144	18000	15759	11500	16850	16596	61107	71100	13858	14281	9524	11481	8901
62937	44250	74304	55402	31395	28449	28082	22082	24529	51534	82203	22627	22521	19978	56496	36366	21521	11070	17205	18515	16076	11549	17060	16993	61732	71512	14183	14425	9810	11577	9126
63270	44314	74562	55036	31384	28662	27176	21837	24571	49662	81667	22913	22493	19971	56742	36337	21957	11065	17205	18268	15842	11770	17098	16882	61625	71338	14275	14692	9976	11712	9053
63603	44314	74562	55036	31384	28662	27176	21837	24571	49662	81667	22913	22493	19971	56742	36337	21957	11065	17205	18268	15842	11770	17098	16882	61625	71338	14275	14692	9976	11712	9053
63936	44314	74562	55036	31384	28662	27176	21837	24571	49662	81667	22913	22493	19971	56742	36337	21957	11065	17205	18268	15842	11770	17098	16882	61625	71338	14275	14692	9976	11712	9053
64269	44000	74929	54929	31267	28066	27412	22020	24271	49223	81464	22754	22260	19728	56346	36035	21614	10854	16952	18124	15918	11795	16872	17132	61732	70925	14567	14575	9940	11779	9265
64602	44297	74473	54714	31698	28419	27447	21908	24357	48601	81457	22508	22493	19912	57171	36285	21643	11035	17253	18186	15911	11664	16857	16816	61366	71338	14292	14753	9381	11567	8947
64935	44651	74670	55045	31779	28610	26965	22092	24700	48209	81457	22889	22589	20029	57004	36477	21900	11206	17397	18144	16076	11795	17008	16904	61491	71438	14342	14500	9548	11760	9311
65268	44390	74214	54723	31767	28441	27553	22184	24314	47162	81486	22325	22493	19728	56975	36267	21857	11040	17459	18124	15962	11533	16940	16809	61304	71100	14292	14781	9405	11635	9119
65601	44552	74616	54571	31733	28213	27741	22153	24629	46655	81522	22730	22623	19846	56983	36244	21850	11296	17849	18258	15981	11631	16872	16860	61839	71037	14450	14589	9619	11663	9272
65934	44331	74170	54259	31326	28250	27588	21857	24371	46277	81348	22532	22370	19654	56787	36047	21943	11050	17356	17938	15829	11689	16647	16691	61634	70463	14442	14452	9500	11558	9053
66267	44494	74589	55161	31395	28316	27329	21969	24729	45358	81420	22905	22342	19779	57083	36180	21821	11286	17171	17969	15880	11656	16564	16912	61929	70387	14267	14651	9810	11731	9126
66600	44948	74027	55179	31756	28368	27341	22173	24486	43588	81188	22643	22774	20074	57254	35814	21743	10950	17089	18196	15873	11893	16880	16904	61964	71150	14425	14205	9964	11683	9152
66933	44948	74027	55179	31756	28368	27341	22173	24486	43588	81188	22643	22774	20074	57254	35814	21743	10950	17089	18196	15873	11893	16880	16904	61964	71150	14425	14205	9964	11683	9152
67266	44948	74027	55179	31756	28368	27341	22173	24486	43588	81188	22643	22774	20074	57254	35814	21743	10950	17089	18196	15873	11893	16880	16904	61964	71150	14425	14205	9964	11683	9152
67599	44384	74777	55366	31884	28515	27765	22378	24514	43236	81232	22937	22575	19779	57667	36488	21743	11181	17479	18196	16025	11795	16947	17132	62375	71463	14442	14493	10071	11740	9106
67932	44878	74866	55518	31814	28360	27412	22133	24357	42899	81116	22833	22438	19772	57321	36326	21907	11010	17192	18186	15861	11689	16902	16691	62509	70900	14233	14507	9833	11731	9053
68265	44314	74607	55723	32058	28331	28071	22194	24486	42318	80949	22952	22514	19853	57254	36459	21971	11236	17438	18598	16051	11730	16797	16875	62741	70762	14258	14582	9988	11663	9185
68598	44326	74938	55625	31907	28449	27882	22010	24471	41622	81022	22627	22377	19676	57408	36000	21757	11166	17390	18124	16139	11746	16677	16787	61893	70787	14442	14315	9857	11423	9060
68931	44651	74723	55786	32233	28743	27600	22194	24471	41385	80993	22881	22507	19919	57525	36099	22043	11161	17349	18124	16032	11877	16774	16934	62643	70863	14200	14692	9940	11865	9305
69264	44564	74554	55625	32070	28309	27659	22071	24429	40919	80935	22643	22514	19794	57862	36390	21686	11050	16884	18175	15987	11779	16669	16684	62438	70738	14300	14473	9774	11683	9185
69597	44709	75188	55643	32093	28390	27812	22194	24443	40473	81145	22500	22527	20309	57667	36436	21636	11070	17164	18464	16184	11820	16947	17169	62571	70912	14458	14767	9714	11779	9252
69930	44808	74679	56643	31779	28368	27882	22061	24571	39108	80957	22944	22726	20044	58104	36517	21879	11121	17144	18505	15994	11885	16977	17132	62000	71262	14175	14486	9905	11635	9152
70263	44808	74679	56643	31779	28368	27882	22061	24571	39108	80957	22944	22726	20044	58104	36517	21879	11121	17144	18505	15994	11885	16977	17132	62000	71262	14175	14486	9905	11635	9152
70596	44808	74679	56643	31779	28368	27882	22061	24571	39108	80957	22944	22726	20044	58104	36517	21879	11121	17144	18505	15994	11885	16977	17132	62000	71262	14175	14486	9905	11635	9152
70929	44744	75214	56455	31860	28515	27753	22408	24943	38662	80993	22643	22719	20118	58058	36605	22100	10985	17192	18320	16285	12016	17165	17051	62732	71537	14400	14363	10000	11788	9351
71262	44663	75054	55839	31535	28228	27624	21969	24800	37682	81080	22786	22514	19801	57317	36209	21643	10925	17027	18227	15949	11967	17060	16926	61839	71150	14242	14219	9595	11712	9099
71595	45256	75321	56491	31965	28434	27482	22388	25386	37439	81275	22873	22890	20176	57750	36541	21779	11256	17130	18340	16000	12057	17301	17206	62607	71512	14417	14616	9762	11779	9285
71928	45209	74955	56518	31756	28588	27753	22235	25286	37291	80986	22619	22651	20051	58146	36157	21793	11075	17089	18412	15962	11984	17338	16963	62312	71425	14417	14486	9881	11538	9185
72261	45233	75696	56786	32047	28574	27906	22296	25314	36912	80964	22802	22623	20147	58133	36308	21957	11171	17274	18649	16152	11926	17293	17199	62241	71475	14633	14568	10036	11673	9185
72594	45174	75304	56170	32023	28669	28000	22306	25043	36236	81065	22667	22685	19801	57871	36366	21779	11070	17110	18464	15981	11779	17173	17096	62366	71137	14525	14329	9845	11519	9212
72927	45233	75223	56518	32314	28735	28106	22469	25486	36020	81210	22841	23075	19956	58242	36378	21743	11251	17041	18804	16190	11975	17173	17118	63107	71537	14433	14377	10143	11990	9238
73260	45390	75500	56562	32512	28801	27718	22357	25029	34662	80761	23087	22774	20088	58362	36291	21457	11226	17027	18784	16127	11803	17195	17235	63125	71262	14425	14747	9869	11731	9179
73593	45390	75500	56562	32512	28801	27718	22357	25029	34662	80761	23087	22774	20088	58362	36291	21457	11226	17027	18784	16127	11803	17195	17235	63125	71262	14425	14747	9869	11731	9179
73926	45390	75500	56562	32512	28801	27718	22357	25029	34662	80761	23087	22774	20088	58362	36291	21457	11226	17027	18784	16127	11803	17195	17235	63125	71262	14425	14747	9869	11731	9179
74259	45326	75964	56232	32628	28787	27788	21888	25214	34182	80623	23135	22801	20162	57742	36640	21557	11181	17322	18608	15937	11795	17098	17176	62705	71812	14442	14699	10167	11731	9291
74592	45471	76000	56652	31895	28699	27776	22184	25071	34324	80370	22849	22938	19941	58075	36256	21693	11035	17260	18629	16019	11648	17128	16875	63009	71863	14267	14616	10048	11904	9146
74925	45616	75982	57027	32326	28551	28259	22500	25200	33980	80616	23063	22993	19875	58088	36291	21664	11055	17322	19000	16430	11803	17233	17029	63045	72100	14308	14747	10060	11875	9331
75258	45308	75723	56795	31977	28551	27824	22418	24957	33568	80493	23056	22822	20066	57858	36459	21614	10889	17164	18567	16228	11631	17000	17015	62955	71800	14275	14527	9905	11654	9252
75591	45483	75938	57089	32000	28684	27941	22235	25100	33223	80848	23159	22760	20169	57862	36221	21779	11161	17219	18464	16449	11803	17173	17176	63062	72225	14383	14719	10238	11885	9331
75924	45233	75679	56777	31907	28596	27682	22388	25029	33088	80674	23127	22712	20081	58204	36337	21543	10955	17192	18588	16095	11705	16789	16890	63188	71912	14383	14788	9881	11731	9205
76257	45884	75759	57562	32349	28956	27859	22724	25229	33345	81036	23032	23363	20309	58508	36599	21679	11317	17377	18876	16165	11910	17211	17015	63705	72200	14550	14952	10321	11731	9404
76590	45355	75777	57062	32081	28809	28106	22367	25057	32108	80290	23159	23390	20074	57938	36512	21657	11176	17486	18155	16190	11713	16985	17221	63438	71637	14783	15055	9810	11731	9344
76923	45355	75777	57062	32081	28809	28106	22367	25057	32108	80290	23159	23390	20074	57938	36512	21657	11176	17486	18155	16190	11713	16985	17221	63438	71637	14783	15055	9810	11731	9344
77256	45355	75777	57062	32081	28809	28106	22367	25057	32108	80290	23159	23390	20074	57938	36512	21657	11176	17486	18155	16190	11713	16985	17221	63438	71637	14783	15055	9810	11731	9344
77589	45645	76098	57107	32267	28728	28153	22296	25129	31892	80725	23063	23295	20118	58021	36541	21857	11136	17274	18144	16133	11869	16887	17294	63473	71875	14767	14959	10071	11673	9377
77922	45634	75634	57321	32535	28853	28094	22296	24986	31730	80362	23071	23062	19993	57850	36709	21636	10960	17418	18289	16171	11893	16812	17316	63420	72125	14575	14932	9988	11808	9311
78255	45773	76250	57116	32465	28897	28388	22469	25571	31689	80978	23024	22993	20147	58400	36919	21921	11171	17555	18619	16165	11877	17030	17412	63643	72887	14750	14890	10179	11721	9530
78588	45959	76107	57250	32349	29110	28176	22571	25329	31601	80297	23333	23041	20279	58279	36756	21793	11060	17582	18649	16032	11910	17000	17588	64286	72300	14808	14897	10131	11567	9371
78921	45756	75786	57125	32488	29000	28106	22704	25557	31196	80841	23349	23103	20485	58379	36890	21871	11327	17418	18536	16063	12066	17556	17551	64464	72637	14942	14945	10107	11721	9563
79254	46186	75777	57286	32093	29125	28282	22827	25471	31500	80348	22968	23034	20397	58521	36948	21943	11116	17370	18876	16247	11811	17293	17588	64152	72575	14758	15014	9929	11538	9358
79587	46064	75652	57393	32535	29235	28412	22908	25843	31068	80870	23222	23247	20309	58567	36930	21736	11302	17192	18753	16405	11844	17429	17493	64304	72787	14742	15185	10095	11962	9609
79920	45785	76143	57732	32779	28934	28306	22276	25500	29878	80681	23079	23226	20088	58396	36849	21757	11191	17158	18845	16532	11803	17060	17397	63411	73137	14558	15082	10500	11990	9344
80253	45785	76143	57732	32779	28934	28306	22276	25500	29878	80681	23079	23226	20088	58396	36849	21757	11191	17158	18845	16532	11803	17060	17397	63411	73137	14558	15082	10500	11990	9344
80586	45785	76143	57732	32779	28934	28306	22276	25500	29878	80681	23079	23226	20088	58396	36849	21757	11191	17158	18845	16532	11803	17060	17397	63411	73137	14558	15082	10500	11990	9344

## Sheet: Fig. 2B+C
	Contralateral rotations
		sham										mDBS
AMF ON	0-30s	0	1	0	0	1	1	0	2	1	1	1	1	0	3	0	0	2
AMF ON	30-60s	0	0	0	0	1	1	0	1	1	0	2	0	0	6	0	2	2
AMF ON	60-90s	0	1	0	0	1	3	0	2	2	0	1	1	0	5	2	5	2
AMF ON	90-120s	0	1	0	0	1	3	0	2	0	0	1	0	1	3	0	5	4
AMF ON	120-150s	0	1	1	1	1	2	0	0	1	1	1	0	1	4	1	4	4
AMF ON	150-180s	0	1	1	0	0	2	0	2	1	1	2	1	1	1	1	2	4
AMF OFF	180-210s	0	2	0	1	0	1					2	2	1	3	1	2	5
AMF OFF	210-240s	0	2	1	1	1	1					2	0	0	1	2	2	4
	Ipsilateral rotations
		sham										mDBS
AMF ON	0-30s	0	0	0	0	0	0	0	0	0	0	1	0	0	0	0	0	0
AMF ON	30-60s	0	0	0	0	0	0	0	0	0	0	1	0	0	0	1	0	0
AMF ON	60-90s	0	0	0	0	0	0	1	0	0	0	0	0	0	0	0	0	0
AMF ON	90-120s	0	0	0	0	0	0	0	0	0	0	0	0	0	0	2	0	0
AMF ON	120-150s	0	0	0	0	0	0	1	0	0	0	0	0	0	0	0	0	0
AMF ON	150-180s	0	0	0	0	0	0	1	0	0	0	0	0	0	0	0	0	0
AMF OFF	180-210s	0	0	0	0	0	0					0	0	0	0	0	0	0
AMF OFF	210-240s	0	0	0	0	0	1					0	0	1	0	0	0	0

## Sheet: Fig. 2F
group	area	extrapolated cell count
sham	M1	87608.9
sham	M1	80000
sham	M1	93511.1
sham	M1	79146.7
sham	M1	84835.6
sham	M1	64497.8
sham	Red nucleus	32414.1
sham	Red nucleus	45021.2
sham	Red nucleus	34266.3
sham	Red nucleus	30284.7
sham	Red nucleus	41407.6
sham	Red nucleus	30374.3
sham	Amygdala	14243
sham	Amygdala	17606.5
sham	Amygdala	13715.2
sham	Amygdala	15097.2
sham	Amygdala	12764.9
sham	Amygdala	15787.8
mDBS	M1	105458
mDBS	M1	130987
mDBS	M1	87253.3
mDBS	M1	125156
mDBS	M1	109724
mDBS	M1	95288.9
mDBS	M1	95431.1
mDBS	Red nucleus	82599.6
mDBS	Red nucleus	100000
mDBS	Red nucleus	56556
mDBS	Red nucleus	48109.1
mDBS	Red nucleus	50469.7
mDBS	Red nucleus	87654.9
mDBS	Red nucleus	139864
mDBS	Amygdala	10536.5
mDBS	Amygdala	6756.25
mDBS	Amygdala	12975.6
mDBS	Amygdala	13659.4
mDBS	Amygdala	13707.8
mDBS	Amygdala	11827.5
mDBS	Amygdala	23062.5

## Sheet: Fig. 3B-D
mouse	group	timebin	distance moved [cm]
1	naive sham	0-30sec	400.71
1	naive sham	30-60sec	422.55
1	naive sham	60-90sec	255.72
1	naive sham	90-120sec	308.96
1	naive sham	120-150sec	278.15
1	naive sham	150-180sec	265.18
1	naive sham	180-210sec	322.87
1	naive sham	210-240sec	227.16
1	naive sham	240-270sec	103.71
1	naive sham	270-300sec	157.64
2	naive sham	0-30sec	371.63
2	naive sham	30-60sec	333.14
2	naive sham	60-90sec	224.07
2	naive sham	90-120sec	195.39
2	naive sham	120-150sec	400.94
2	naive sham	150-180sec	388.45
2	naive sham	180-210sec	318.35
2	naive sham	210-240sec	254.72
2	naive sham	240-270sec	323.12
2	naive sham	270-300sec	215.7
3	naive sham	0-30sec	295.67
3	naive sham	30-60sec	221.91
3	naive sham	60-90sec	63.45
3	naive sham	90-120sec	357.81
3	naive sham	120-150sec	361.93
3	naive sham	150-180sec	233.13
3	naive sham	180-210sec	298
3	naive sham	210-240sec	270.56
3	naive sham	240-270sec	81.99
3	naive sham	270-300sec	113.49
4	naive sham	0-30sec	348.35
4	naive sham	30-60sec	293.56
4	naive sham	60-90sec	229.59
4	naive sham	90-120sec	220.24
4	naive sham	120-150sec	376.13
4	naive sham	150-180sec	381.37
4	naive sham	180-210sec	314.73
4	naive sham	210-240sec	321.86
4	naive sham	240-270sec	336.74
4	naive sham	270-300sec	200.4
5	naive sham	0-30sec	451.65
5	naive sham	30-60sec	414.3
5	naive sham	60-90sec	334.37
5	naive sham	90-120sec	422.02
5	naive sham	120-150sec	377.39
5	naive sham	150-180sec	388.54
5	naive sham	180-210sec	435.25
5	naive sham	210-240sec	310.01
5	naive sham	240-270sec	282.62
5	naive sham	270-300sec	288.27
6	naive sham	0-30sec	438.4
6	naive sham	30-60sec	332.64
6	naive sham	60-90sec	199.13
6	naive sham	90-120sec	365.6
6	naive sham	120-150sec	359.21
6	naive sham	150-180sec	263.07
6	naive sham	180-210sec	252.93
6	naive sham	210-240sec	147.83
6	naive sham	240-270sec	79.87
6	naive sham	270-300sec	258.17
15	naive sham	0-30sec	312.44
15	naive sham	30-60sec	223.95
15	naive sham	60-90sec	139.9
15	naive sham	90-120sec	168.31
15	naive sham	120-150sec	104.74
15	naive sham	150-180sec	237.39
15	naive sham	180-210sec	182.96
15	naive sham	210-240sec	291.42
15	naive sham	240-270sec	188.31
15	naive sham	270-300sec	113.83
33	naive sham	0-30sec	450.38
33	naive sham	30-60sec	338.45
33	naive sham	60-90sec	316.31
33	naive sham	90-120sec	363.25
33	naive sham	120-150sec	360.79
33	naive sham	150-180sec	189.26
33	naive sham	180-210sec	386.48
33	naive sham	210-240sec	449.29
33	naive sham	240-270sec	388.14
33	naive sham	270-300sec	388.87
12	MPTP sham	0-30sec	223.04
12	MPTP sham	30-60sec	221.89
12	MPTP sham	60-90sec	159.84
12	MPTP sham	90-120sec	80.8
12	MPTP sham	120-150sec	246.06
12	MPTP sham	150-180sec	261.72
12	MPTP sham	180-210sec	221.66
12	MPTP sham	210-240sec	142.88
12	MPTP sham	240-270sec	227.46
12	MPTP sham	270-300sec	210.73
26	MPTP sham	0-30sec	340.76
26	MPTP sham	30-60sec	298.09
26	MPTP sham	60-90sec	170.5
26	MPTP sham	90-120sec	228.37
26	MPTP sham	120-150sec	85.84
26	MPTP sham	150-180sec	203.64
26	MPTP sham	180-210sec	232.31
26	MPTP sham	210-240sec	293.61
26	MPTP sham	240-270sec	199.42
26	MPTP sham	270-300sec	180.64
31	MPTP sham	0-30sec	448.21
31	MPTP sham	30-60sec	417.22
31	MPTP sham	60-90sec	290.93
31	MPTP sham	90-120sec	254.44
31	MPTP sham	120-150sec	301.84
31	MPTP sham	150-180sec	306.42
31	MPTP sham	180-210sec	378.75
31	MPTP sham	210-240sec	289.31
31	MPTP sham	240-270sec	277.33
31	MPTP sham	270-300sec	218.85
32	MPTP sham	0-30sec	334.17
32	MPTP sham	30-60sec	68.08
32	MPTP sham	60-90sec	30.78
32	MPTP sham	90-120sec	348.41
32	MPTP sham	120-150sec	179.14
32	MPTP sham	150-180sec	193.32
32	MPTP sham	180-210sec	221.43
32	MPTP sham	210-240sec	231.45
32	MPTP sham	240-270sec	128.81
32	MPTP sham	270-300sec	315.77
35	MPTP sham	0-30sec	440.23
35	MPTP sham	30-60sec
35	MPTP sham	60-90sec	464.81
35	MPTP sham	90-120sec	240.35
35	MPTP sham	120-150sec	281.17
35	MPTP sham	150-180sec	262.59
35	MPTP sham	180-210sec	366.45
35	MPTP sham	210-240sec	288.38
35	MPTP sham	240-270sec	437.19
35	MPTP sham	270-300sec	326.87
36	MPTP sham	0-30sec	326.33
36	MPTP sham	30-60sec	263.78
36	MPTP sham	60-90sec	144.11
36	MPTP sham	90-120sec	198.97
36	MPTP sham	120-150sec	262.38
36	MPTP sham	150-180sec	294.53
36	MPTP sham	180-210sec	193.53
36	MPTP sham	210-240sec	306.09
36	MPTP sham	240-270sec	276.17
36	MPTP sham	270-300sec	237.31
7	naive mDBS	0-30sec	387.63
7	naive mDBS	30-60sec	411.14
7	naive mDBS	60-90sec	280.62
7	naive mDBS	90-120sec	257.47
7	naive mDBS	120-150sec	265.79
7	naive mDBS	150-180sec	397.33
7	naive mDBS	180-210sec	383.69
7	naive mDBS	210-240sec	440.85
7	naive mDBS	240-270sec	379.1
7	naive mDBS	270-300sec	292.64
8	naive mDBS	0-30sec	407.88
8	naive mDBS	30-60sec	334.32
8	naive mDBS	60-90sec	244.45
8	naive mDBS	90-120sec	235.95
8	naive mDBS	120-150sec	159.55
8	naive mDBS	150-180sec	205.69
8	naive mDBS	180-210sec	172.31
8	naive mDBS	210-240sec	132.55
8	naive mDBS	240-270sec	256.37
8	naive mDBS	270-300sec	239.55
9	naive mDBS	0-30sec	323.38
9	naive mDBS	30-60sec	300.36
9	naive mDBS	60-90sec	220.12
9	naive mDBS	90-120sec	254.62
9	naive mDBS	120-150sec	196.35
9	naive mDBS	150-180sec	93.79
9	naive mDBS	180-210sec	202.73
9	naive mDBS	210-240sec	146.17
9	naive mDBS	240-270sec	164.84
9	naive mDBS	270-300sec	214.8
10	naive mDBS	0-30sec	289.4
10	naive mDBS	30-60sec	283.69
10	naive mDBS	60-90sec	108.29
10	naive mDBS	90-120sec	198.48
10	naive mDBS	120-150sec	181.15
10	naive mDBS	150-180sec	120.51
10	naive mDBS	180-210sec	65.36
10	naive mDBS	210-240sec	162.02
10	naive mDBS	240-270sec	116.68
10	naive mDBS	270-300sec	122.21
14	naive mDBS	0-30sec	450.41
14	naive mDBS	30-60sec	483.98
14	naive mDBS	60-90sec	323.97
14	naive mDBS	90-120sec	260.53
14	naive mDBS	120-150sec	322.47
14	naive mDBS	150-180sec	359.32
14	naive mDBS	180-210sec	321.71
14	naive mDBS	210-240sec	320.38
14	naive mDBS	240-270sec	303.16
14	naive mDBS	270-300sec	236.41
16	naive mDBS	0-30sec	442.5
16	naive mDBS	30-60sec	376.94
16	naive mDBS	60-90sec	340.28
16	naive mDBS	90-120sec	266.71
16	naive mDBS	120-150sec	338.49
16	naive mDBS	150-180sec	87.77
16	naive mDBS	180-210sec	324.83
16	naive mDBS	210-240sec	307.31
16	naive mDBS	240-270sec	323.7
16	naive mDBS	270-300sec	223.31
27	naive mDBS	0-30sec	428.49
27	naive mDBS	30-60sec	421.02
27	naive mDBS	60-90sec	379.76
27	naive mDBS	90-120sec	392.12
27	naive mDBS	120-150sec	177.83
27	naive mDBS	150-180sec	225.12
27	naive mDBS	180-210sec	336.07
27	naive mDBS	210-240sec	298.21
27	naive mDBS	240-270sec	274.06
27	naive mDBS	270-300sec	191.84
28	naive mDBS	0-30sec	363.08
28	naive mDBS	30-60sec	339.1
28	naive mDBS	60-90sec	177.65
28	naive mDBS	90-120sec	270.61
28	naive mDBS	120-150sec	178.23
28	naive mDBS	150-180sec	239.45
28	naive mDBS	180-210sec	280.4
28	naive mDBS	210-240sec	166.44
28	naive mDBS	240-270sec	105
28	naive mDBS	270-300sec	58.57
29	naive mDBS	0-30sec	287.49
29	naive mDBS	30-60sec	347.04
29	naive mDBS	60-90sec	285.9
29	naive mDBS	90-120sec	432.9
29	naive mDBS	120-150sec	265.03
29	naive mDBS	150-180sec	422.74
29	naive mDBS	180-210sec	403.05
29	naive mDBS	210-240sec	384.67
29	naive mDBS	240-270sec	405.16
29	naive mDBS	270-300sec	185.54
30	naive mDBS	0-30sec	284.86
30	naive mDBS	30-60sec	271.31
30	naive mDBS	60-90sec	132.79
30	naive mDBS	90-120sec	228.77
30	naive mDBS	120-150sec	154.4
30	naive mDBS	150-180sec	94.6
30	naive mDBS	180-210sec	121.81
30	naive mDBS	210-240sec	91.24
30	naive mDBS	240-270sec	139.78
30	naive mDBS	270-300sec	108.56
21	MPTP mDBS	0-30sec	329.61
21	MPTP mDBS	30-60sec	346.75
21	MPTP mDBS	60-90sec	370.73
21	MPTP mDBS	90-120sec	345.52
21	MPTP mDBS	120-150sec	251.49
21	MPTP mDBS	150-180sec	203.26
21	MPTP mDBS	180-210sec	145.56
21	MPTP mDBS	210-240sec	290.8
21	MPTP mDBS	240-270sec	194.08
21	MPTP mDBS	270-300sec	189.49
22	MPTP mDBS	0-30sec	389.08
22	MPTP mDBS	30-60sec	386.08
22	MPTP mDBS	60-90sec	384.61
22	MPTP mDBS	90-120sec	266.73
22	MPTP mDBS	120-150sec	273.64
22	MPTP mDBS	150-180sec	205.45
22	MPTP mDBS	180-210sec	174.41
22	MPTP mDBS	210-240sec	251.05
22	MPTP mDBS	240-270sec	51.23
22	MPTP mDBS	270-300sec	184.06
23	MPTP mDBS	0-30sec	338.02
23	MPTP mDBS	30-60sec	400.58
23	MPTP mDBS	60-90sec	271.74
23	MPTP mDBS	90-120sec	230.55
23	MPTP mDBS	120-150sec	282.69
23	MPTP mDBS	150-180sec	224.96
23	MPTP mDBS	180-210sec	278.69
23	MPTP mDBS	210-240sec	47.65
23	MPTP mDBS	240-270sec	205.76
23	MPTP mDBS	270-300sec	218.2
24	MPTP mDBS	0-30sec	494.48
24	MPTP mDBS	30-60sec	438.61
24	MPTP mDBS	60-90sec	453.08
24	MPTP mDBS	90-120sec	395.83
24	MPTP mDBS	120-150sec	403.65
24	MPTP mDBS	150-180sec	262.79
24	MPTP mDBS	180-210sec	374.14
24	MPTP mDBS	210-240sec	399.6
24	MPTP mDBS	240-270sec	392.01
24	MPTP mDBS	270-300sec	320.15
25	MPTP mDBS	0-30sec	286.85
25	MPTP mDBS	30-60sec	308.98
25	MPTP mDBS	60-90sec	163.31
25	MPTP mDBS	90-120sec	249.55
25	MPTP mDBS	120-150sec	218.45
25	MPTP mDBS	150-180sec	268.99
25	MPTP mDBS	180-210sec	208.79
25	MPTP mDBS	210-240sec	138.05
25	MPTP mDBS	240-270sec	256.25
25	MPTP mDBS	270-300sec	263.37
37	MPTP mDBS	0-30sec	256.46
37	MPTP mDBS	30-60sec	167.2
37	MPTP mDBS	60-90sec	112.86
37	MPTP mDBS	90-120sec	203.2
37	MPTP mDBS	120-150sec	147.17
37	MPTP mDBS	150-180sec	99.66
37	MPTP mDBS	180-210sec	194.01
37	MPTP mDBS	210-240sec	113.05
37	MPTP mDBS	240-270sec	239.64
37	MPTP mDBS	270-300sec	104.28
39	MPTP mDBS	0-30sec	323.13
39	MPTP mDBS	30-60sec	355.67
39	MPTP mDBS	60-90sec	405.74
39	MPTP mDBS	90-120sec	349.29
39	MPTP mDBS	120-150sec	318.98
39	MPTP mDBS	150-180sec	251.86
39	MPTP mDBS	180-210sec	268.71
39	MPTP mDBS	210-240sec	345.96
39	MPTP mDBS	240-270sec	318.58
39	MPTP mDBS	270-300sec	217.94

## Sheet: Fig. 3E
group	extrapolated cell count
saline	4285.71
saline	2494.9
saline	3214.29
saline	2770.41
saline	6459.18
saline	5280.61
saline	4698.98
saline	6198.98
MPTP	3153.06
MPTP	933.67
MPTP	2617.35
MPTP	3443.88
MPTP	2494.9
MPTP	2448.98

## Sheet: Fig. 3H
Area coverage within STN (%)	mouse 1	mouse 2	mouse 3	mouse 4	mouse 5	mouse 6	mouse 7	mouse 8	mouse 9	mouse 10
MNP	63.89	41.1158	63.355	61.8647	29.5759	55.8655	60.4891	53.7256	61.5972	66.6794
TRPV1	91.7081	63.3168	91.7845	99.465	91.9755	96.2553	99.8854	95.1089	73.9014	96.8284
MNP+TRP1	61.2151	23.5002	56.7826	61.8647	23.462	55.6744	60.4891	52.35	43.2938	64.5013

## Sheet: Fig. 4B
mouse	hemisphere	cell count	extrapolated (number of counted cells/(asf*ssf*tsf))
9	contralateral SNpc	92	291					asf = area sampling fraction = area counting frame/area sampling grid
14	contralateral SNpc	37	128					ssf = section sampling fraction = 1/number of cut series
14	contralateral SNpc	83	271					tsf = tissue sampling fraction = height of counting frame/average tissue thickness
14	contralateral SNpc	65	207
9	contralateral SNpc	72	254
9	contralateral SNpc	59	174
21	contralateral SNpc	52	168
21	contralateral SNpc	91	330
21	contralateral SNpc	42	143
4	contralateral SNpc	48	168
4	contralateral SNpc	51	180
4	contralateral SNpc	132	442
20	contralateral SNpc	20	71
20	contralateral SNpc	112	346
15	contralateral SNpc	83	259
15	contralateral SNpc	53	170
15	contralateral SNpc	34	101
9	ipsilateral SNpc	4	13
14	ipsilateral SNpc	4	16
14	ipsilateral SNpc	15	55
14	ipsilateral SNpc	9	31
9	ipsilateral SNpc	2	6
9	ipsilateral SNpc	12	41
21	ipsilateral SNpc	6	20
21	ipsilateral SNpc	4	14
21	ipsilateral SNpc	6	22
4	ipsilateral SNpc	6	22
4	ipsilateral SNpc	2	6
4	ipsilateral SNpc	6	20
20	ipsilateral SNpc	0	0
20	ipsilateral SNpc	4	13
15	ipsilateral SNpc	2	6
15	ipsilateral SNpc	2	6
15	ipsilateral SNpc	5	17

## Sheet: Fig. 4C
mouse	condition	timebin [s]	distance moved [cm]
4	AMF OFF	0-30	464.22
4	AMF OFF	30-60	515.36
4	AMF OFF	60-90	511.63
4	AMF OFF	90-120	307.83
4	AMF OFF	120-150	38.85
4	AMF OFF	150-180	249.39
4	AMF OFF	180-210	57.5
4	AMF OFF	210-240	268.9
4	AMF OFF	240-270	118.12
4	AMF OFF	270-300	67.1
9	AMF OFF	0-30	210.43
9	AMF OFF	30-60	215.78
9	AMF OFF	60-90	208.54
9	AMF OFF	90-120	226.78
9	AMF OFF	120-150	66.59
9	AMF OFF	150-180	192.82
9	AMF OFF	180-210	188.98
9	AMF OFF	210-240	87.97
9	AMF OFF	240-270	95.37
9	AMF OFF	270-300	60.79
13	AMF OFF	0-30	164.15
13	AMF OFF	30-60	110.01
13	AMF OFF	60-90	175.01
13	AMF OFF	90-120	168.7
13	AMF OFF	120-150	77.53
13	AMF OFF	150-180	120.57
13	AMF OFF	180-210	122.14
13	AMF OFF	210-240	115.78
13	AMF OFF	240-270	60.19
13	AMF OFF	270-300	41.95
14	AMF OFF	0-30	83.54
14	AMF OFF	30-60	28.41
14	AMF OFF	60-90	54.12
14	AMF OFF	90-120	35.06
14	AMF OFF	120-150	68.94
14	AMF OFF	150-180	192.72
14	AMF OFF	180-210	108.75
14	AMF OFF	210-240	34.79
14	AMF OFF	240-270	96.17
14	AMF OFF	270-300	50.32
15	AMF OFF	0-30	135.88
15	AMF OFF	30-60	177.96
15	AMF OFF	60-90	93.69
15	AMF OFF	90-120	101.1
15	AMF OFF	120-150	59.96
15	AMF OFF	150-180	119.88
15	AMF OFF	180-210	51.66
15	AMF OFF	210-240	146.49
15	AMF OFF	240-270	113.05
15	AMF OFF	270-300	31.45
18	AMF OFF	0-30	172.31
18	AMF OFF	30-60	219.89
18	AMF OFF	60-90	117.51
18	AMF OFF	90-120	216.12
18	AMF OFF	120-150	90.49
18	AMF OFF	150-180	77.55
18	AMF OFF	180-210	108.69
18	AMF OFF	210-240	92.16
18	AMF OFF	240-270	140.86
18	AMF OFF	270-300	26.8
19	AMF OFF	0-30	252.28
19	AMF OFF	30-60	130.04
19	AMF OFF	60-90	146.15
19	AMF OFF	90-120	140.47
19	AMF OFF	120-150	248.45
19	AMF OFF	150-180	98.39
19	AMF OFF	180-210	72.3
19	AMF OFF	210-240	97.47
19	AMF OFF	240-270	48.13
19	AMF OFF	270-300	34.01
20	AMF OFF	0-30	315.92
20	AMF OFF	30-60	361.6
20	AMF OFF	60-90	237.3
20	AMF OFF	90-120	183.9
20	AMF OFF	120-150	194.17
20	AMF OFF	150-180	285.31
20	AMF OFF	180-210	181.91
20	AMF OFF	210-240	217.27
20	AMF OFF	240-270	253.39
20	AMF OFF	270-300	257.28
21	AMF OFF	0-30	277.55
21	AMF OFF	30-60	232.07
21	AMF OFF	60-90	197.58
21	AMF OFF	90-120	132.88
21	AMF OFF	120-150	124.62
21	AMF OFF	150-180	21.98
21	AMF OFF	180-210	148.88
21	AMF OFF	210-240	108.87
21	AMF OFF	240-270	158.08
21	AMF OFF	270-300	77.92
22	AMF OFF	0-30	110.96
22	AMF OFF	30-60	121.47
22	AMF OFF	60-90	100.33
22	AMF OFF	90-120	25.41
22	AMF OFF	120-150	28.2
22	AMF OFF	150-180	20.28
22	AMF OFF	180-210	11.92
22	AMF OFF	210-240	5.48
22	AMF OFF	240-270	31.92
22	AMF OFF	270-300	63.42
4	AMF ON	0-30	411.28
4	AMF ON	30-60	499.57
4	AMF ON	60-90	383.86
4	AMF ON	90-120	371.96
4	AMF ON	120-150	243.28
4	AMF ON	150-180	119.44
4	AMF ON	180-210	72.07
4	AMF ON	210-240	36.2
4	AMF ON	240-270	112.71
4	AMF ON	270-300	16.06
9	AMF ON	0-30	348.6
9	AMF ON	30-60	137.72
9	AMF ON	60-90	162.84
9	AMF ON	90-120	88.31
9	AMF ON	120-150	47.13
9	AMF ON	150-180	104.99
9	AMF ON	180-210	91.04
9	AMF ON	210-240	55.96
9	AMF ON	240-270	27.43
9	AMF ON	270-300	15.99
13	AMF ON	0-30	323.76
13	AMF ON	30-60	139.21
13	AMF ON	60-90	150.02
13	AMF ON	90-120	48.59
13	AMF ON	120-150	37.9
13	AMF ON	150-180	106.23
13	AMF ON	180-210	79.11
13	AMF ON	210-240	88.12
13	AMF ON	240-270	61.09
13	AMF ON	270-300	27.69
14	AMF ON	0-30	136.47
14	AMF ON	30-60	199.51
14	AMF ON	60-90	202.13
14	AMF ON	90-120	106.25
14	AMF ON	120-150	125.35
14	AMF ON	150-180	114.2
14	AMF ON	180-210	42.89
14	AMF ON	210-240	63.03
14	AMF ON	240-270	34.13
14	AMF ON	270-300	65.45
15	AMF ON	0-30	206.19
15	AMF ON	30-60	109.96
15	AMF ON	60-90	117.66
15	AMF ON	90-120	48.57
15	AMF ON	120-150	34.6
15	AMF ON	150-180	76.25
15	AMF ON	180-210	66.67
15	AMF ON	210-240	83.11
15	AMF ON	240-270	81.79
15	AMF ON	270-300	23.83
18	AMF ON	0-30	334.63
18	AMF ON	30-60	243.1
18	AMF ON	60-90	65.7
18	AMF ON	90-120	114.07
18	AMF ON	120-150	138.7
18	AMF ON	150-180	131.6
18	AMF ON	180-210	26.81
18	AMF ON	210-240	25.36
18	AMF ON	240-270	145.65
18	AMF ON	270-300	22.22
19	AMF ON	0-30	201.62
19	AMF ON	30-60	149
19	AMF ON	60-90	109.45
19	AMF ON	90-120	68.76
19	AMF ON	120-150	83.81
19	AMF ON	150-180	119.4
19	AMF ON	180-210	78.15
19	AMF ON	210-240	47.39
19	AMF ON	240-270	36.44
19	AMF ON	270-300	30.11
20	AMF ON	0-30	319.88
20	AMF ON	30-60	304.07
20	AMF ON	60-90	243.06
20	AMF ON	90-120	254.05
20	AMF ON	120-150	142.71
20	AMF ON	150-180	183.39
20	AMF ON	180-210	164.68
20	AMF ON	210-240	185.45
20	AMF ON	240-270	172.52
20	AMF ON	270-300	141.11
21	AMF ON	0-30	350.78
21	AMF ON	30-60	177.66
21	AMF ON	60-90	55.2
21	AMF ON	90-120	43.17
21	AMF ON	120-150	137.73
21	AMF ON	150-180	40.66
21	AMF ON	180-210	16.51
21	AMF ON	210-240	161.53
21	AMF ON	240-270	86.22
21	AMF ON	270-300	56.64
22	AMF ON	0-30	235.16
22	AMF ON	30-60	136
22	AMF ON	60-90	59.54
22	AMF ON	90-120	91.53
22	AMF ON	120-150	51.29
22	AMF ON	150-180	41.46
22	AMF ON	180-210	122.21
22	AMF ON	210-240	30.1
22	AMF ON	240-270	43.06
22	AMF ON	270-300	32.72

## Sheet: Fig. 4D
Treatment	Trial	ID	Date	Lane	Latency	Revolutions	Mode	Speed	Distance
AMF OFF	1	1	04/30/2021 09:56:48	3	81	14	Accelerated	15	137.38 cm
AMF OFF	2	1	04/30/2021 09:59:21	3	82	14	Accelerated	15	140.59 cm
AMF OFF	3	1	04/30/2021 10:01:16	3	47	6	Accelerated	11	65.08 cm
AMF OFF	1	4	04/30/2021 10:08:29	3	51	10	Accelerated	15	102.72 cm
AMF OFF	2	4	04/30/2021 10:10:06	3	65	10	Accelerated	13	100.75 cm
AMF OFF	3	4	04/30/2021 10:11:44	3	8	0	Accelerated	6	7.46 cm
AMF OFF	1	9	04/30/2021 10:46:03	3	55	8	Accelerated	12	82.03 cm
AMF OFF	2	9	04/30/2021 10:47:35	3	23	2	Accelerated	8	26.40 cm
AMF OFF	3	9	04/30/2021 10:48:32	3	51	7	Accelerated	11	73.18 cm
AMF OFF	1	13	04/30/2021 10:54:41	3	23	2	Accelerated	8	27.17 cm
AMF OFF	2	13	04/30/2021 10:55:51	3	9	0	Accelerated	6	8.63 cm
AMF OFF	3	13	04/30/2021 10:56:37	3	33	4	Accelerated	9	41.20 cm
AMF OFF	1	14	04/30/2021 11:02:57	3	165	44	Accelerated	25	419.77 cm
AMF OFF	2	14	04/30/2021 11:06:18	3	17	1	Accelerated	7	18.04 cm
AMF OFF	3	14	04/30/2021 11:07:07	3	145	36	Accelerated	22	339.56 cm
AMF OFF	1	15	04/30/2021 11:14:28	3	68	11	Accelerated	13	109.53 cm
AMF OFF	2	15	04/30/2021 11:16:20	3	24	3	Accelerated	8	28.62 cm
AMF OFF	3	15	04/30/2021 11:17:18	3	118	25	Accelerated	19	243.85 cm
AMF OFF	1	18	04/30/2021 11:24:28	3	89	16	Accelerated	16	159.49 cm
AMF OFF	2	18	04/30/2021 11:26:35	3	136	32	Accelerated	21	309.21 cm
AMF OFF	3	18	04/30/2021 11:29:23	3	160	42	Accelerated	24	402.98 cm
AMF OFF	1	19	04/30/2021 11:37:22	3	72	12	Accelerated	13	115.82 cm
AMF OFF	2	19	04/30/2021 11:39:06	3	79	14	Accelerated	15	134.55 cm
AMF OFF	3	19	04/30/2021 11:40:54	3	78	14	Accelerated	15	132.31 cm
AMF OFF	1	20	04/30/2021 11:47:14	3	41	5	Accelerated	10	55.20 cm
AMF OFF	2	20	04/30/2021 11:49:06	3	50	11	Accelerated	16	107.88 cm
AMF OFF	3	20	04/30/2021 11:50:37	3	91	17	Accelerated	16	166.19 cm
AMF OFF	1	21	04/30/2021 11:56:43	3	40	5	Accelerated	10	51.64 cm
AMF OFF	2	21	04/30/2021 11:57:46	3	43	6	Accelerated	10	56.64 cm
AMF OFF	3	21	04/30/2021 11:58:52	3	37	5	Accelerated	10	48.45 cm
AMF OFF	1	22	04/30/2021 12:04:01	3	3	0	Accelerated	5	2.65 cm
AMF OFF	1	22	04/30/2021 12:04:39	3	54	8	Accelerated	12	78.80 cm
AMF OFF	2	22	04/30/2021 12:06:07	3	63	10	Accelerated	13	96.09 cm
AMF OFF	3	22	04/30/2021 12:07:40	3	39	5	Accelerated	10	50.87 cm
AMF ON	1	4	2021-07-05 10:55:39	3	142	35	Accelerated	22	330.31 cm
AMF ON	2	4	2021-07-05 10:58:34	3	137	33	Accelerated	21	312.74 cm
AMF ON	3	4	2021-07-05 11:01:20	3	135	32	Accelerated	21	304.37 cm
AMF ON	1	9	2021-07-05 11:08:58	3	29	3	Accelerated	8	35.24 cm
AMF ON	2	9	2021-07-05 11:09:53	3	41	5	Accelerated	10	54.01 cm
AMF ON	3	9	2021-07-05 11:11:01	3	70	11	Accelerated	13	112.77 cm
AMF ON	1	13	2021-07-05 11:17:38	3	51	7	Accelerated	11	73.57 cm
AMF ON	2	13	2021-07-05 11:19:02	3	11	1	Accelerated	6	10.70 cm
AMF ON	3	13	2021-07-05 11:19:38	3	33	4	Accelerated	9	41.65 cm
AMF ON	1	14	2021-07-05 11:25:34	3	218	70	Accelerated	31	668.79 cm
AMF ON	2	14	2021-07-05 11:29:40	3	245	87	Accelerated	34	820.75 cm
AMF ON	3	14	2021-07-05 11:34:18	3	196	59	Accelerated	28	557.00 cm
AMF ON	1	15	2021-07-05 11:42:57	3	180	51	Accelerated	27	485.35 cm
AMF ON	2	15	2021-07-05 11:46:21	3	159	42	Accelerated	24	397.95 cm
AMF ON	3	15	2021-07-05 11:49:32	3	165	44	Accelerated	25	420.91 cm
AMF ON	1	18	2021-07-05 11:57:50	3	213	68	Accelerated	30	645.73 cm
AMF ON	2	18	2021-07-05 12:01:51	3	159	41	Accelerated	24	393.64 cm
AMF ON	3	18	2021-07-05 12:04:57	3	204	63	Accelerated	29	598.61 cm
AMF ON	1	22	2021-07-05 12:13:07	3	19	2	Accelerated	7	21.41 cm
AMF ON	2	22	2021-07-05 12:13:52	3	105	22	Accelerated	18	208.79 cm
AMF ON	3	22	2021-07-05 12:15:58	3	63	10	Accelerated	13	96.87 cm
AMF ON	1	20	2021-07-05 12:21:41	3	86	16	Accelerated	15	154.40 cm
AMF ON	2	20	2021-07-05 12:23:28	3	91	17	Accelerated	16	165.48 cm
AMF ON	3	20	2021-07-05 12:25:29	3	96	19	Accelerated	16	181.51 cm
AMF ON	1	21	2021-07-05 12:31:16	3	35	4	Accelerated	9	45.73 cm
AMF ON	2	21	2021-07-05 12:32:12	3	60	9	Accelerated	12	90.07 cm
AMF ON	3	21	2021-07-05 12:33:33	3	63	10	Accelerated	13	96.60 cm
AMF ON	1	19	2021-07-05 12:38:40	3	61	9	Accelerated	13	94.14 cm
AMF ON	2	19	2021-07-05 12:40:04	3	80	14	Accelerated	15	139.01 cm
AMF ON	3	19	2021-07-05 12:41:45	3	44	6	Accelerated	10	58.22 cm

[truncated: 1 more sheets: Fig. 4E-L]
